# Supplementary material for: Changes in Atlantic climatic regulation mechanisms that underlie mesozooplankton biomass loss in the northern Baltic Sea
Source: Heliyon. 2024 May 14;10(10):e31268. doi: 10.1016/j.heliyon.2024.e31268 (PMC11128989; doi:10.1016/j.heliyon.2024.e31268)
Supplement: Multimedia component 1 [file mmc1.xlsx]

## Sheet: Mesozooplankton_biomass_SEILI
Supplement 1. Biomass data (µg m-3) of mesozooplankton species included in the analysed functional groups, and the studied functional groups from the SEILI Odas monitoring station from 1966 to 2019.
Additionally sampling year, month and explanatory variables used in the GLIMMIX models are given. See the Material and Methods section for more information on the variables.
OBS	Year	Month	Synchaeta balthica	Synchaeta monopus	Bosmina longispina	Podon spp.	Evadne nordmanni	Pleopsis polyphemoides	Acartia spp. copepods	Acartia spp. adults	Centropages hamatus copepods	Centropages hamatus adults	Eurytemora affinis copepods	Eurytemora affinis adults	Limnoacalanus macrurus copepods	Limnocalanus macrurus adults	Pseudocalanus acuspes copepods	Pseudocalanus acuspes adults	Temora longicornis copepods	Temora longicornis adults	Total zooplankton	Marine mesozooplankton	Brackish mesozooplankton	Freshwater mesozooplankton	Rotifera	Marine Rotifera	Brackish Rotifera	Cladocera	Marine Cladocera	Brackish Cladocera	Copepoda	Marine Copepoda	Brackish Copepoda	Limnic Copepoda	Winter_NAO	Regime_shifts	Ice_days	10 year interval
1	1966	9	35260.7	.	332346	8301.57	5685.88	5367.51	161307	26692.6	1301.49	6734.5	46620.2	65309.5	.	7076.8	.	.	.	.	702348	27405.3	667866	7076.8	35261	.	35260.7	351701	19355	332346	315387	8050.32	300259	7076.8	0.11	0	.	1
2	1966	9	13395.8	.	97991	4129.71	26851.7	.	314565	75468.8	5223.16	6734.5	.	.	14554.5	49400.4	.	.	.	.	608814	42981.7	501878	63954.9	13396	.	13395.8	128972	30981.5	97991	466446	12000.3	390491	63954.9	0.11	0	.	1
3	1966	10	92771.4	276.137	34685.1	4862.84	5685.88	29631.1	394761	50980.6	3848	3743.28	51899.4	30487	7313.16	.	.	.	374.863	.	714025	48422.1	657747	7855.69	93048	276.137	92771.4	74864.9	40179.8	34685.1	546112	7966.14	530290	7855.69	0.11	0	.	1
4	1966	10	106518	3293.39	14383.7	736.715	.	16904.8	328341	24902.2	1425.45	8082.27	35891	10255.2	4843.7	24899.8	2198.27	.	184.662	.	583488	32849.8	520584	30053.9	109812	3293.39	106518	32025.2	17641.5	14383.7	441651	11914.9	399682	30053.9	0.11	0	.	1
5	1966	10	955.48	.	1536.98	.	.	.	197829	26692.6	2836.9	13257.2	56911.1	24193.3	2457.44	7076.8	1859.28	.	374.863	.	336325	18328.2	308445	9551.17	955	.	955.48	1536.98	.	1536.98	333832	18328.2	305953	9551.17	0.11	0	.	1
6	1966	11	78.8242	.	504.17	.	.	.	86333.3	11850.4	2463.02	10237.1	47328.6	12940	.	.	.	.	184.662	.	172293	12886.6	159376	30.1616	79	.	78.8242	504.17	.	504.17	171710	12886.6	158793	30.1616	0.11	0	.	1
7	1966	11	31.4625	.	765.521	.	471.156	.	71802.3	2613.5	588.119	2331.82	20633	5327.97	1210.56	.	.	.	.	.	106206	3391.09	101512	1303.47	31	.	31.4625	1236.68	471.156	765.521	104938	2919.94	100715	1303.47	0.11	0	.	1
8	1966	11	191.601	.	504.17	.	.	.	101440	10796.2	478.992	2852.01	37584.7	23640	2457.44	.	624.772	.	184.662	.	181604	4147.49	174999	2457.44	192	.	191.601	504.17	.	504.17	180908	4147.49	174303	2457.44	0.11	0	.	1
9	1966	12	31.4625	.	.	.	.	.	103804	14273.9	118.118	935.537	41215.4	15945.8	1838.08	1745.12	.	.	.	.	180630	1053.66	175951	3625.41	31	.	31.4625	.	.	.	180599	1053.66	175920	3625.41	0.11	0	.	1
10	1966	12	31.4625	.	.	.	.	.	96872.4	10066.8	4324.91	.	42176.5	7572.86	1210.56	1745.12	154.067	517.622	19252.7	7922.94	192218	32215.4	157046	2955.68	31	.	31.4625	.	.	.	192186	32215.4	157015	2955.68	0.11	0	.	1
11	1966	12	.	.	.	.	.	.	121965	19753.5	6889.93	.	36728.1	6428.63	1210.56	.	.	.	22112	7033.86	222328	36035.8	185065	1227.49	.	.	.	.	.	.	222328	36035.8	185065	1227.49	0.11	0	.	1
12	1967	1	640.761	.	1023.47	.	.	.	72029.1	8351.1	.	.	10805.8	8122.6	605.999	.	.	.	2228.52	1132.49	105393	3361.01	101417	614.475	641	.	640.761	1023.47	.	1023.47	103729	3361.01	99753.2	614.475	-0.2675	0	.	1
13	1967	2	.	.	504.17	.	.	.	24946.8	1561.1	2137.39	.	9850.87	3165.24	605.999	3486.11	.	.	3658.43	.	49981.9	5795.82	40094	4092.11	.	.	.	504.17	.	504.17	49477.8	5795.82	39589.8	4092.11	-0.2675	0	.	1
14	1967	3	.	.	128.735	.	.	.	1725.74	512.084	88.0623	.	1672.74	1104.54	309.105	428.505	34.0474	.	1448.26	716.888	8283.81	2287.25	5258.94	737.61	.	.	.	128.735	.	128.735	8155.07	2287.25	5130.21	737.61	-0.2675	0	.	1
15	1967	4	.	.	252.385	.	.	.	9757.25	777.536	.	.	1425.83	6330.47	.	.	.	.	55.0101	.	19527.6	55.0101	19421	51.6176	.	.	.	252.385	.	252.385	19275.2	55.0101	19168.6	51.6176	-0.2675	0	.	1
16	1967	4	.	.	128.735	.	.	.	7919.66	512.084	55.0101	.	438.689	3816.16	309.105	.	73.3469	.	327.117	.	14536.5	455.474	13648	432.961	.	.	.	128.735	.	128.735	14407.7	455.474	13519.3	432.961	-0.2675	0	.	1
17	1967	5	31.4625	.	.	.	471.156	.	35585.7	1039.53	.	.	395.689	1994.71	1210.56	1745.12	.	.	820.73	.	44044.9	1291.89	39706.7	3046.38	31	.	31.4625	471.156	471.156	.	43542.3	820.73	39675.2	3046.38	-0.2675	0	.	1
18	1967	5	517.812	11.6714	2017.29	.	719.835	.	95882.6	7428.64	1022.45	.	2456.33	1799.19	16368.3	1745.12	.	.	707.694	1570.02	132692	4031.67	110397	18263.3	529	11.6714	517.812	2737.13	719.835	2017.29	129425	3300.16	107862	18263.3	-0.2675	0	.	1
19	1967	5	2918.07	.	2279.22	.	471.156	671.532	100404	131247	327.117	.	14708.4	9929.53	37028.9	8689.08	.	.	437.34	3152.22	312860	5062.89	261714	46083.3	2918	.	2918.07	3421.91	1142.69	2279.22	306520	3920.21	256517	46083.3	-0.2675	0	.	1
20	1967	6	191.601	.	2017.29	.	2869.25	9581.58	35585.7	116959	.	.	16894.9	17834.4	9739.47	.	.	.	.	.	211737	12450.8	189512	9773.84	192	.	191.601	14468.1	12450.8	2017.29	197077	.	187303	9773.84	-0.2675	0	.	1
21	1967	6	77161.2	.	5140.03	.	26851.7	86105.4	23490.7	104226	1733.29	.	18962.5	62399.6	.	.	.	.	862.015	.	407116	115552	291564	.	77161	.	77161.2	118097	112957	5140.03	211858	2595.31	209263	.	-0.2675	0	.	1
22	1967	6	255542	5601.17	3045.77	.	112702	545116	51464	62750.1	3948.83	1799.19	67408.9	63858.4	9739.47	.	583.12	.	437.34	.	1.18401e+06	670187	504081	9739.47	261143	5601.17	255542	660863	657818	3045.77	262001	6768.48	245493	9739.47	-0.2675	0	.	1
23	1967	7	70370.4	1033.44	3272.85	.	45769.4	735461	101762	84693.4	.	.	144175	103575	.	.	.	.	.	.	1.2903e+06	782264	508032	.	71404	1033.44	70370.4	784503	781231	3272.85	434389	.	434389	.	-0.2675	0	.	1
24	1967	7	72009.9	.	33892.6	.	214968	2.6712e+06	157634	262002	690.327	8140.09	294419	188569	.	.	986.181	.	.	.	3.90485e+06	2.89619e+06	1.00865e+06	.	72010	.	72009.9	2.92006e+06	2.88617e+06	33892.6	912774	10022.6	902752	.	-0.2675	0	.	1
25	1967	7	78958.9	.	61780.4	.	33090.5	237758	273969	194191	4870.85	10799.1	301278	175975	7858.41	.	986.181	.	.	.	1.38157e+06	287527	1.08619e+06	7858.41	78959	.	78958.9	332629	270848	61780.4	969986	16678.7	945449	7858.41	-0.2675	0	.	1
26	1967	8	21240.3	.	289444	9322.08	85434.8	51746.9	465296	208089	2779.42	43632.1	445647	359414	.	.	.	.	.	.	1.98252e+06	192915	1.7896e+06	.	21240	.	21240.3	435948	146504	289444	1.52533e+06	46411.5	1.47892e+06	.	-0.2675	0	.	1
27	1967	8	25539.7	.	235245	774.357	.	25763.2	233179	125334	3513.39	16075.9	308297	82249.2	.	.	.	.	.	.	1.05618e+06	46172.6	1.01001e+06	.	25540	.	25539.7	261783	26537.6	235245	768857	19635.1	749222	.	-0.2675	0	.	1
28	1967	8	84607.1	1334.71	958739	4641.18	12142.5	94445.9	657266	268108	3513.39	5433.81	203673	175975	.	11170.5	.	.	.	3313.28	2.48637e+06	125123	2.35008e+06	11170.5	85942	1334.71	84607.1	1.06997e+06	111230	958739	1.33046e+06	12559.1	1.30673e+06	11170.5	-0.2675	0	.	1
29	1967	9	44394.8	1464.61	1.29335e+06	15511.7	49060.1	520566	866459	370142	8310.48	37974.2	301278	351230	.	22630.2	.	.	.	.	3.88382e+06	633255	3.2274e+06	23172.8	45859	1464.61	44394.8	1.87849e+06	585138	1.29335e+06	1.95948e+06	46652.5	1.88965e+06	23172.8	-0.2675	0	.	1
30	1967	9	15032.3	589.706	310155	5463.76	6109.8	108489	337065	268108	4137.54	5433.81	54782.7	20104	.	11170.5	.	.	.	.	1.14691e+06	130224	1.00552e+06	11170.5	15622	589.706	15032.3	430217	120063	310155	701073	9571.35	680331	11170.5	-0.2675	0	.	1
31	1967	9	14355	3871.45	72608.3	1568.77	3015.85	82214.6	286883	165264	34025.2	67696	51122.8	80374.4	3878.98	22630.2	.	.	2095.06	3313.28	895174	197932	670733	26509.2	18226	3871.45	14355	159407	86799.2	72608.3	717540	107261	583770	26509.2	-0.2675	0	.	1
32	1967	10	27367.4	7387.51	50192.8	2350.08	.	25763.2	640251	114294	10704.5	24320.8	4608.15	38410.3	.	.	.	.	.	.	946644	70573.9	875852	218.443	34755	7387.51	27367.4	78306.1	28113.3	50192.8	833583	35073.1	798292	218.443	-0.2675	0	.	1
33	1967	10	19821.5	444.506	15421.7	1568.77	1507.82	32523.1	485671	45422.2	2294.59	24320.8	4608.15	14873.9	.	5584.84	.	.	.	.	654938	62755.3	586544	5639.09	20266	444.506	19821.5	51021.3	35599.6	15421.7	583651	26711.1	551301	5639.09	-0.2675	0	.	1
34	1967	10	10157.8	73.2276	7313.84	.	.	8708.22	718378	181221	7217.49	43436	8229.98	25931.8	.	.	.	.	.	.	1.01111e+06	59434.9	951677	.	10231	73.2276	10157.8	16022.1	8708.22	7313.84	984859	50653.5	934205	.	-0.2675	0	.	1
35	1967	11	911.751	.	1225.09	.	.	1090.54	394761	19300.9	4531.59	12949.9	2453.67	10255.2	.	.	.	.	.	.	448008	18596.1	429317	95.1713	912	.	911.751	2315.63	1090.54	1225.09	444780	17505.5	427180	95.1713	-0.2675	0	.	1
36	1967	11	251.478	18.416	.	.	.	540.471	157133	3745.86	2770.95	1899.14	359.837	5584.43	.	.	.	.	.	.	172497	5232.38	167251	13.7648	270	18.416	251.478	540.471	540.471	.	171687	4673.5	166999	13.7648	-0.2675	0	.	1
37	1967	11	76.6629	.	100.669	.	.	.	42264.1	936.502	898.895	573.268	108.619	5717.16	241.715	1404.53	.	.	.	.	52517.3	1478.18	49361.9	1677.21	77	.	76.6629	100.669	.	100.669	52340	1478.18	49184.6	1677.21	-0.2675	0	.	1
38	1967	12	25.322	.	.	.	.	.	47425.9	624.623	2349.45	573.268	108.619	5852.97	.	.	.	.	36.8718	.	57291.2	2962.68	54314.8	13.7648	25	.	25.322	.	.	.	57265.9	2962.68	54289.5	13.7648	-0.2675	0	.	1
39	1967	12	.	.	.	.	.	.	26044.7	1342.71	2038.47	1141.14	216.216	1688.21	.	.	.	.	522.209	984.776	34100.6	4692.85	29404.3	3.38085	.	.	.	.	.	.	34100.6	4692.85	29404.3	3.38085	-0.2675	0	.	1
40	1967	12	.	.	.	.	.	.	20679.9	2809.81	1204.24	760.542	144.103	4849.17	.	.	.	.	775.925	1577.64	32918.3	4324.36	28577	16.932	.	.	.	.	.	.	32918.3	4324.36	28577	16.932	-0.2675	0	.	1
41	1968	1	.	.	.	.	.	.	18482.1	1123.27	517.578	.	.	3920.27	.	.	55.3076	.	.	.	24225.1	572.886	23638.5	13.7648	.	.	.	.	.	.	24225.1	572.886	23638.5	13.7648	-0.6325	0	.	1
42	1968	2	.	.	.	.	.	.	1809.12	469.135	991.459	492.973	88.7351	4208.78	.	.	225.18	81.6885	27.0316	.	8468.15	1819.74	6638.03	10.3754	.	.	.	.	.	.	8468.15	1819.74	6638.03	10.3754	-0.6325	0	.	1
43	1968	3	.	.	.	.	.	.	490.853	49.9741	95.0655	.	.	709.937	.	.	55.3076	.	.	226.127	2179.83	377.909	1795.1	6.8218	.	.	.	.	.	.	2179.83	377.909	1795.1	6.8218	-0.6325	0	.	1
44	1968	4	.	.	.	.	.	130.914	1066.7	206.315	43.0171	86.4937	18.2598	2506.38	.	.	87.5333	.	.	.	4371.43	347.958	4013.1	10.3754	.	.	.	130.914	130.914	.	4240.52	217.044	4013.1	10.3754	-0.6325	0	.	1
45	1968	4	.	.	.	.	91.8508	.	5460.41	206.315	107.847	443.676	93.6649	720.513	.	.	87.5333	.	.	100.909	7717.31	833.225	6860.39	23.7032	.	.	.	91.8508	91.8508	.	7625.46	741.374	6860.39	23.7032	-0.6325	0	.	1
46	1968	5	.	.	.	.	91.8508	.	25175.1	777.536	373.775	886.299	187.107	2506.38	3338.37	696.078	57.3561	72.0781	132.014	416.599	35093.2	2029.97	28984.4	4078.85	.	.	.	91.8508	91.8508	.	35001.3	1938.12	28984.4	4078.85	-0.6325	0	.	1
47	1968	5	6.13355	.	308.94	.	379.201	.	25762.9	1999.32	43.0171	176.969	37.3601	811.965	1109.03	340.208	.	72.0781	.	.	31158.4	671.954	29023.4	1463	6	.	6.13355	688.141	379.201	308.94	30464.1	292.753	28708.3	1463	-0.6325	0	.	1
48	1968	5	4424.97	.	4902.87	.	576.733	5110.44	21418.4	8750.86	43.0171	357.084	75.3845	4981.7	.	.	.	.	.	.	50753.7	6087.27	44663.1	3.38085	4425	.	4424.97	10590	5687.17	4902.87	35738.7	400.102	35335.2	3.38085	-0.6325	0	.	1
49	1968	6	12792.1	.	6658.92	.	3585.55	13357.2	19528.5	11577.7	.	.	.	8220.77	.	.	.	.	43.0171	.	75855.4	17034.2	58817.8	3.38085	12792	.	12792.1	23601.6	16942.7	6658.92	39461.7	91.5083	39366.8	3.38085	-0.6325	0	.	1
50	1968	6	754189	3696.68	16154.6	.	39832.3	116273	61885.5	.	.	.	.	28398.7	.	.	.	.	.	.	1.02104e+06	159825	861216	.	757886	3696.68	754189	172260	156105	16154.6	90895.2	22.6062	90872.6	.	-0.6325	0	.	1
51	1968	6	1.16811e+06	28774.6	4902.87	.	210069	1.19299e+06	91564.4	24902.2	1398.53	23040.8	4864.16	68441.8	3878.98	.	.	.	2095.06	.	2.82522e+06	1.45839e+06	1.36295e+06	3878.98	1196884	28774.6	1.16811e+06	1.40796e+06	1.40306e+06	4902.87	220373	26557	189937	3878.98	-0.6325	0	.	1
52	1968	7	321712	10932.5	8222.05	.	132455	1.50198e+06	193942	36053.1	690.327	.	.	28444.6	.	.	.	.	.	.	2.23503e+06	1.64606e+06	588979	.	332645	10932.5	321712	1.64265e+06	1.63443e+06	8222.05	259735	690.327	259045	.	-0.6325	0	.	1
53	1968	7	31424.4	1763.23	240728	.	132455	6.26237e+06	244170	165264	8310.48	5433.81	1214.62	164222	.	.	8000.96	.	1398.53	13340	7.28194e+06	6.43339e+06	848330	218.443	33188	1763.23	31424.4	6.63556e+06	6.39483e+06	240728	613191	36794.9	576178	218.443	-0.6325	0	.	1
54	1968	7	7701.61	296.725	1.29335e+06	.	49060.1	377022	244170	217902	16636.6	48982.2	10949	175975	.	.	.	.	.	.	2.44243e+06	492053	1.95037e+06	.	7998	296.725	7701.61	1.71943e+06	426082	1.29335e+06	714997	65673.8	649324	.	-0.6325	0	.	1
55	1968	8	6705.74	444.506	2.35361e+06	4641.18	3015.85	17306.6	143760	203349	6290.8	13650.8	3051.36	82249.2	.	.	.	.	2779.42	.	2.84099e+06	48151.8	2.79284e+06	.	7150	444.506	6705.74	2.37858e+06	24963.6	2.35361e+06	455263	22743.7	432520	.	-0.6325	0	.	1
56	1968	8	3677.81	.	1.91307e+06	1568.77	27482.8	47163.4	255680	79031.7	9773.63	13650.8	3051.36	32675.6	.	.	.	.	.	.	2.38704e+06	99662.1	2.28738e+06	.	3678	.	3677.81	1.98928e+06	76215	1.91307e+06	394086	23447.1	370639	.	-0.6325	0	.	1
57	1968	8	54621.2	2382.62	2.76528e+06	9322.08	55075.8	60857.5	378199	95043.6	33249.4	91394.3	20429.3	59553	.	.	.	.	.	.	3.62606e+06	252465	3.3736e+06	.	57004	2382.62	54621.2	2.89053e+06	125255	2.76528e+06	678527	124827	553700	.	-0.6325	0	.	1
58	1968	9	32156.7	1464.61	1.48498e+06	.	219980	335984	522076	143922	49205.9	16075.9	3593.43	62365	.	.	.	.	.	6712.36	2.8789e+06	629661	2.24924e+06	.	33621	1464.61	32156.7	2.04095e+06	555964	1.48498e+06	804334	72232.6	732101	.	-0.6325	0	.	1
59	1968	9	20756.4	.	1.12644e+06	.	72680.9	279401	546683	244506	63405.5	5433.81	1214.62	76751.9	.	.	.	.	9773.63	13340	2.46121e+06	444565	2.01665e+06	.	20756	.	20756.4	1.47853e+06	352082	1.12644e+06	961929	92483.3	869446	.	-0.6325	0	.	1
60	1968	9	11665.1	877.857	399594	.	18075.8	42983.3	627682	738661	69528.1	43632.1	9753.05	92299	.	.	.	.	31750.4	.	2.08807e+06	207146	1.88071e+06	218.443	12543	877.857	11665.1	460653	61059.1	399594	1.61487e+06	145209	1.46945e+06	218.443	-0.6325	0	.	1
61	1968	10	7525.93	146.466	24517.4	.	.	6522.77	176311	157820	36416	73932.5	103600	84167.7	.	.	.	.	43160	12704.8	727304	172896	554353	54.2549	7672	146.466	7525.93	31040.1	6522.77	24517.4	688591	166227	522310	54.2549	-0.6325	0	.	1
62	1968	10	2539.46	73.2276	9027.78	.	.	8708.22	193325	143922	18646.9	37800.2	96682	23640	1939.35	.	493.055	.	29844.9	9576.58	577217	105154	470041	2021.68	2613	73.2276	2539.46	17736	8708.22	9027.78	556868	96372.9	458474	2021.68	-0.6325	0	.	1
63	1968	11	1125.41	.	807.694	.	.	.	328341	114294	23490.7	19723.8	149769	14199.3	.	.	.	.	39358.3	7922.94	699992	90548.1	609198	245.627	1125	.	1125.41	807.694	.	807.694	698059	90548.1	607265	245.627	-0.6325	0	.	1
64	1968	11	152.721	.	203.127	.	.	.	27274	9386.12	2973.45	1498.76	32728.8	2677.13	.	.	123.998	.	17554.5	4344.82	99188.9	26514.8	72612.7	61.4051	153	.	152.721	203.127	.	203.127	98833	26514.8	72256.8	61.4051	-0.6325	0	.	1
65	1968	12	.	.	.	.	.	.	42264.1	30666.6	3422.95	1141.14	58237.8	5717.16	.	.	.	.	34273.5	6392.72	182335	45242.3	137038	54.2549	.	.	.	.	.	.	182335	45242.3	137038	54.2549	-0.6325	0	.	1
66	1968	12	.	.	.	.	.	.	46345.5	7428.64	1326.26	.	23156.4	2154.77	.	.	.	.	5268.3	.	85958	6601.44	79356.6	.	.	.	.	.	.	.	85958	6601.44	79356.6	.	-0.6325	0	.	1
67	1969	1	.	.	.	.	.	.	24377.9	4749.78	1425.45	.	40276.1	11791.4	984.12	.	111.599	.	20901.4	456.275	105238	22930	81309.6	997.885	.	.	.	.	.	.	105238	22930	81309.6	997.885	-1.055	0	.	1
68	1969	2	.	.	.	.	.	.	15724.3	1448.13	944.112	.	13934.3	6134.18	.	.	111.599	.	4113.49	920.656	43534.6	6089.86	37417.6	27.1255	.	.	.	.	.	.	43534.6	6089.86	37417.6	27.1255	-1.055	0	.	1
69	1969	3	.	.	.	.	.	.	10616.9	416.297	.	.	4913.5	1419.98	487.727	.	111.599	.	111.599	.	18327.2	226.608	17606	494.549	.	.	.	.	.	.	18327.2	226.608	17606	494.549	-1.055	0	.	1
70	1969	4	.	.	.	.	91.8508	.	1727.51	156.046	65.65	.	3572.75	9929.53	3690.42	.	436.156	.	1998.28	206.464	21950.4	2800.98	15440	3709.4	.	.	.	91.8508	91.8508	.	21858.5	2709.13	15440	3709.4	-1.055	0	.	1
71	1969	5	.	.	.	.	.	.	667.847	206.315	.	.	1683.95	2570.06	4963.76	.	.	.	.	.	10224.8	3.4109	5147.67	5073.68	.	.	.	.	.	.	10224.8	3.4109	5147.67	5073.68	-1.055	0	.	1
72	1969	5	12.5495	.	100.669	.	.	.	378.337	102.249	.	.	742.565	10655.9	12341.7	.	.	.	86.7989	206.464	24836.3	296.674	12068.1	12471.6	13	.	12.5495	100.669	.	100.669	24723.1	296.674	11954.9	12471.6	-1.055	0	.	1
73	1969	5	911.751	.	15067.7	.	765.14	.	44854.4	2878.32	.	.	13723.3	27747.1	27369.5	2834.02	.	.	.	.	136739	765.14	105287	30686.6	912	.	911.751	15832.8	765.14	15067.7	119994	.	89307.6	30686.6	-1.055	0	.	1
74	1969	5	5447.61	.	4460.09	.	1507.82	2149.07	27633.8	1244.32	.	.	9261.92	7130.65	5886.23	.	.	.	.	.	64785.4	3656.89	55201.1	5927.37	5448	.	5447.61	8116.97	3656.89	4460.09	51220.8	.	45293.4	5927.37	-1.055	0	.	1
75	1969	6	168829	.	13106.7	.	51383.6	176163	26387.3	34424.6	.	.	53534.5	11434.3	.	.	.	.	.	.	535337	227547	307790	.	168829	.	168829	240654	227547	13106.7	125854	.	125854	.	-1.055	0	.	1
76	1969	6	137227	5107.29	21337.1	.	178762	625928	3851.34	6606.49	690.327	.	32237.9	37509.1	.	.	.	.	.	.	1.04926e+06	810487	238769	.	142334	5107.29	137227	826026	804689	21337.1	80895.2	690.327	80204.8	.	-1.055	0	.	1
77	1969	7	88595.3	1244.84	93574.9	.	230359	1.19299e+06	7859.17	5737.06	345.138	1340.99	11673	27794.5	.	.	.	.	.	.	1.66152e+06	1.42628e+06	235234	.	89840	1244.84	88595.3	1.51693e+06	1.42335e+06	93574.9	54749.9	1686.13	53063.7	.	-1.055	0	.	1
78	1969	7	202981	3529.77	1.05125e+06	.	98128	3.68742e+06	55902.7	161499	.	5433.81	79207.3	31199.8	7858.41	.	.	.	.	.	5.38467e+06	3.79456e+06	1.58226e+06	7858.41	206511	3529.77	202981	4.8368e+06	3.78555e+06	1.05125e+06	341364	5479.61	328025	7858.41	-1.055	0	.	1
79	1969	7	104093	1464.61	1.45118e+06	.	303749	2.49289e+06	116845	487984	5600.67	26821	158089	206773	.	.	.	.	.	.	5.35666e+06	2.83052e+06	2.52613e+06	.	105558	1464.61	104093	4.24782e+06	2.79664e+06	1.45118e+06	1.00328e+06	32421.7	970863	.	-1.055	0	.	1
80	1969	8	48679.5	.	5.77763e+06	12596.8	170705	156968	161307	387593	5600.67	43632.1	228531	113579	.	.	.	.	.	.	7.1074e+06	389503	6.71768e+06	218.443	48679	.	48679.5	6.1179e+06	340270	5.77763e+06	940825	49232.8	891373	218.443	-1.055	0	.	1
81	1969	8	21240.3	1464.61	2.64081e+06	1568.77	196031	.	131107	287292	39074.3	58933	274764	113579	.	.	.	5433.81	.	.	3.77163e+06	302689	3.46894e+06	.	22705	1464.61	21240.3	2.83841e+06	197600	2.64081e+06	910514	103625	806889	.	-1.055	0	.	1
82	1969	8	32906.1	12846.7	2.19651e+06	3117.74	60412.7	17306.6	387009	370142	11229.8	.	370664	68392.8	.	.	.	.	.	.	3.53241e+06	105005	3.4273e+06	109.915	45753	12846.7	32906.1	2.27735e+06	80837	2.19651e+06	1.20931e+06	11320.8	1.19788e+06	109.915	-1.055	0	.	1
83	1969	9	14355	589.706	1.38586e+06	12596.8	55075.8	25763.2	688244	378767	6903.06	37974.2	406430	171967	7858.41	.	.	.	.	.	3.19409e+06	138903	3.04711e+06	8076.85	14945	589.706	14355	1.47929e+06	93435.7	1.38586e+06	1.69985e+06	44877.3	1.6469e+06	8076.85	-1.055	0	.	1
84	1969	9	32156.7	1464.61	779268	15511.7	24467.8	69924.7	928431	476873	18247	10799.1	194504	94451.6	.	.	.	.	.	.	2.64826e+06	140461	2.50779e+06	.	33621	1464.61	32156.7	889173	109904	779268	1.72546e+06	29091.9	1.69637e+06	.	-1.055	0	.	1
85	1969	9	10637.3	3529.77	257954	4641.18	18075.8	25763.2	572449	315022	4137.54	21760.7	125564	31199.8	15617.7	.	.	.	.	.	1.40646e+06	77908.2	1.31294e+06	15617.7	14167	3529.77	10637.3	306434	48480.2	257954	1.08586e+06	25898.3	1.04434e+06	15617.7	-1.055	0	.	1
86	1969	10	5838.37	4345.27	52564.4	387.15	1507.82	8708.22	172297	55911.8	3422.95	2997.73	567.991	4309.46	1939.35	.	.	.	.	.	314984	21391.7	291599	1993.6	10184	4345.27	5838.37	63167.6	10603.2	52564.4	241633	6443.28	233196	1993.6	-1.055	0	.	1
87	1969	10	10157.8	1464.61	67753.4	.	.	17306.6	442933	233495	7560.49	24320.8	4608.15	14199.3	.	.	.	.	2382.36	.	826879	53034.8	773844	.	11622	1464.61	10157.8	85059.9	17306.6	67753.4	730197	34263.7	695933	.	-1.055	0	.	1
88	1969	10	92771.4	9742.37	50192.8	.	.	13045.3	368409	79031.7	4531.59	36088.1	6837.75	11520.4	.	.	.	.	.	.	674311	63407.4	610793	109.915	102514	9742.37	92771.4	63238.1	13045.3	50192.8	508559	40619.7	467829	109.915	-1.055	0	.	1
89	1969	11	2013.85	2222.81	6504.4	.	.	4298.46	202438	47569.1	.	6073.09	1150.69	7226.91	.	.	.	.	.	.	280629	12594.3	268035	.	4237	2222.81	2013.85	10802.9	4298.46	6504.4	265590	6073.09	259517	.	-1.055	0	.	1
90	1969	11	.	146.466	807.694	.	.	2149.07	157133	10796.2	756.072	2997.73	567.991	12068.7	.	.	493.055	.	1198.74	.	189703	7741.13	181935	27.1255	146	146.466	.	2956.77	2149.07	807.694	186600	5445.6	181127	27.1255	-1.055	0	.	1
91	1969	11	100.688	.	.	.	.	.	249062	36896	1147.32	15256.8	2890.76	14873.9	.	.	.	.	.	.	321353	16404.1	304922	27.1255	101	.	100.688	.	.	.	321253	16404.1	304821	27.1255	-1.055	0	.	1
92	1969	12	.	.	.	.	.	.	133736	4979.82	378.009	.	.	4964.76	.	.	.	.	897.899	.	145847	1289.47	144530	27.1255	.	.	.	.	.	.	145847	1289.47	144530	27.1255	-1.055	0	.	1
93	1970	1	.	.	.	.	.	.	72029.1	3324.22	378.009	.	.	360.257	.	.	.	.	5977.46	.	82663.1	6355.47	76266.5	41.1433	.	.	.	.	.	.	82663.1	6355.47	76266.5	41.1433	-0.755	0	.	1
94	1970	2	.	.	.	.	.	.	13377.1	4749.78	95.0655	.	.	6279.71	487.727	.	225.18	.	5319.69	456.275	31168.5	6096.21	24563.9	508.38	.	.	.	.	.	.	31168.5	6096.21	24563.9	508.38	-0.755	0	.	1
95	1970	3	.	.	.	.	.	.	1896.43	1039.53	.	.	.	2490.85	241.715	.	111.599	.	783.313	.	6708.04	894.912	5561.04	252.09	.	.	.	.	.	.	6708.04	894.912	5561.04	252.09	-0.755	0	.	1
96	1970	4	.	.	.	.	.	.	1944	313.789	.	.	2456.33	1894.7	984.12	.	.	.	743.651	.	8561.25	743.651	6760.57	1057.02	.	.	.	.	.	.	8561.25	743.651	6760.57	1057.02	-0.755	0	.	1
97	1970	5	.	.	.	.	91.8508	.	794.558	313.789	.	.	925.07	11705.9	741.793	.	.	.	241.556	.	15056.1	333.407	13944.7	777.989	.	.	.	91.8508	91.8508	.	14964.2	241.556	13944.7	777.989	-0.755	0	.	1
98	1970	5	152.721	.	.	.	.	.	3587.12	416.297	.	.	473.64	9251.6	1476.6	.	.	.	523.497	.	16453.9	523.497	14330	1600.46	153	.	152.721	.	.	.	16301.2	523.497	14177.3	1600.46	-0.755	0	.	1
99	1970	5	10885.5	.	1225.09	.	.	.	214729	5345.37	.	.	20322.3	5753.45	16756.8	.	233.52	.	345.138	.	275888	578.658	258416	16893.1	10885	.	10885.5	1225.09	.	1225.09	263777	578.658	246305	16893.1	-0.755	0	.	1
100	1970	6	20283.6	.	4056.27	.	6109.8	4298.46	87440.6	75468.8	.	.	12804	31160.5	17561.2	.	.	.	690.327	.	260238	11098.6	231333	17806.8	20284	.	20283.6	14464.5	10408.3	4056.27	225490	690.327	206993	17806.8	-0.755	0	.	1
101	1970	6	41430.5	3783.06	2451.48	.	38028.7	15029	19984.8	140643	.	.	16132.3	5753.45	5886.23	.	460.184	.	.	.	289792	57300.9	226441	6050.89	45214	3783.06	41430.5	55509.2	53057.7	2451.48	189070	460.184	182559	6050.89	-0.755	0	.	1
102	1970	6	33673	477.136	409.864	.	23355.7	164382	2643.51	62750.1	175.14	.	8442.57	34188.7	1939.35	.	.	.	345.138	840.599	333632	189576	142117	1939.35	34150	477.136	33673	188148	187738	409.864	111334	1360.88	108034	1939.35	-0.755	0	.	1
103	1970	7	153973	1464.61	6504.4	.	187198	1.24923e+06	8823.43	86669.2	.	2682.18	60072.8	124548	.	.	.	.	690.327	.	1.88199e+06	1.44127e+06	440719	.	155437	1464.61	153973	1.44293e+06	1.43643e+06	6504.4	283614	3372.51	280242	.	-0.755	0	.	1
104	1970	7	82680.9	4765.62	170384	.	85434.8	5.58131e+06	86606.8	233495	.	.	488647	422294	15617.7	.	3970.59	.	.	.	7.1755e+06	5.67548e+06	1.4844e+06	15617.7	87446	4765.62	82680.9	5.83713e+06	5.66674e+06	170384	1.25092e+06	3970.59	1.23133e+06	15617.7	-0.755	0	.	1
105	1970	7	17664.2	6002.6	85329.9	7056.55	36306.3	133550	11917.6	137438	1398.53	2682.18	131484	184274	7858.41	.	.	.	690.327	.	763672	187687	568126	7858.41	23667	6002.6	17664.2	262243	176913	85329.9	477762	4771.04	465132	7858.41	-0.755	0	.	1
106	1970	8	12215.7	8290.35	2.64081e+06	34009.5	72680.9	34873.7	161307	424999	.	.	388136	260341	.	.	.	.	.	.	4.03803e+06	149854	3.88818e+06	.	20506	8290.35	12215.7	2.78238e+06	141564	2.64081e+06	1.23515e+06	.	1.23515e+06	.	-0.755	0	.	1
107	1970	8	28658	.	5.64611e+06	6282.42	.	172145	424351	300838	15167.9	10799.1	308297	103575	.	.	.	.	.	.	7.01622e+06	204395	6.81183e+06	.	28658	.	28658	5.82454e+06	178428	5.64611e+06	1.16303e+06	25967	1.13706e+06	.	-0.755	0	.	1
108	1970	8	810.845	.	8222.05	.	30157.6	69924.7	111584	65713.6	7574.39	13650.8	177385	46202.4	.	.	.	.	.	.	531298	121308	409991	.	811	.	810.845	108304	100082	8222.05	422183	21225.2	400958	.	-0.755	0	.	1
109	1970	8	58528.9	2933.96	364422	774.357	9152.75	532700	172847	119687	13828.4	10799.1	122705	58194.8	.	.	.	.	.	.	1.4667e+06	570188	896512	.	61463	2933.96	58528.9	907049	542627	364422	498188	24627.5	473561	.	-0.755	0	.	1
110	1970	9	7354.25	296.725	74302.6	1568.77	9152.75	78498.8	180995	250204	40918.4	13650.8	86853.9	28444.6	3878.98	11170.5	.	.	690.327	.	788167	144799	628318	15049.5	7651	296.725	7354.25	163523	89220.3	74302.6	616993	55282.2	546662	15049.5	-0.755	0	.	1
111	1970	9	22760.5	6432.74	37175	.	3015.85	30329.3	147110	307849	38183.6	21760.7	114512	24193.3	.	.	.	.	690.327	.	754986	100536	654340	109.915	29193	6432.74	22760.5	70520.1	33345.2	37175	655273	60758.2	594405	109.915	-0.755	0	.	1
112	1970	10	45429.2	877.857	11398.8	1568.77	3015.85	86105.4	227144	125334	38135.1	45494.4	88170.9	38410.3	.	.	.	.	2382.36	3155.5	717354	180735	536564	54.2549	46307	877.857	45429.2	102089	90690	11398.8	568958	89167.3	479736	54.2549	-0.755	0	.	1
113	1970	10	31424.4	.	8222.05	.	.	4298.46	385774	53389.4	28254.3	42441.8	25987.7	5717.16	.	.	.	.	1795.76	.	587834	76790.3	510989	54.2549	31424	.	31424.4	12520.5	4298.46	8222.05	543889	72491.8	471343	54.2549	-0.755	0	.	1
114	1970	10	3511.56	.	.	.	.	2149.07	119188	12415.1	6889.93	17552.7	22112	2490.85	984.12	.	.	.	897.899	.	188965	27528.1	160426	1011.25	3512	.	3511.56	2149.07	2149.07	.	183304	25379	156914	1011.25	-0.755	0	.	1
115	1970	11	505.658	.	.	.	.	2149.07	119188	36053.1	4531.59	18825.3	71659.1	8510.77	984.12	.	493.055	.	6198	800.57	270725	33030.4	236697	997.885	506	.	505.658	2149.07	2149.07	.	268071	30881.3	236192	997.885	-0.755	0	.	1
116	1970	11	.	.	.	.	.	.	157133	15663.7	3422.95	19723.8	51899.4	10743.9	.	5584.84	.	.	5916.91	4788.38	276567	33918.3	236954	5694.75	.	.	.	.	.	.	276567	33918.3	236954	5694.75	-0.755	0	.	1
117	1970	11	100.688	.	.	.	.	.	113822	65713.6	3044.12	15256.8	108485	34220.9	7858.41	5584.84	1496.5	.	56911.1	16059.8	429241	92823.3	322864	13553.2	101	.	100.688	.	.	.	429140	92823.3	322764	13553.2	-0.755	0	.	1
118	1970	12	100.688	.	.	.	.	.	113822	23775.5	1531.72	1498.76	19702.2	2154.77	1939.35	.	.	.	11582.1	.	176814	14639.7	160152	2021.68	101	.	100.688	.	.	.	176713	14639.7	160052	2021.68	-0.755	0	.	1
119	1970	12	.	.	.	.	.	.	99129.8	28611	1531.72	2273.27	13616	2154.77	.	.	.	.	3984.98	.	152811	7829.58	144941	41.1433	.	.	.	.	.	.	152811	7829.58	144941	41.1433	-0.755	0	.	1
120	1970	12	.	.	.	.	.	.	35147.1	4530.09	2087.36	760.542	13001.1	3241.61	4843.7	.	.	.	4800.58	.	68884	7662.04	56310.5	4911.45	.	.	.	.	.	.	68884	7662.04	56310.5	4911.45	-0.755	0	.	1
121	1971	1	.	.	.	.	.	.	77183.7	13946	2294.59	.	19702.2	3920.27	4843.7	.	443.749	.	13785.3	920.656	137842	17451.2	115533	4857.47	.	.	.	.	.	.	137842	17451.2	115533	4857.47	-0.2825	0	54	1
122	1971	1	.	.	.	.	.	.	67218.6	14952.8	1147.32	.	18384	3241.61	1939.35	.	225.18	.	18195.2	920.656	127371	20488.3	104861	2021.68	.	.	.	.	.	.	127371	20488.3	104861	2021.68	-0.2825	0	54	1
123	1971	3	.	.	.	.	.	.	9678.89	820.371	95.0655	.	2438.95	540.54	241.715	.	.	.	225.18	.	14772.9	320.246	14115.7	336.886	.	.	.	.	.	.	14772.9	320.246	14115.7	336.886	-0.2825	0	54	1
124	1971	4	.	.	.	.	.	.	9533.77	313.789	215.439	.	473.64	1419.87	1210.56	.	.	.	.	.	14240.4	218.849	12766.6	1254.96	.	.	.	.	.	.	14240.4	218.849	12766.6	1254.96	-0.2825	0	54	1
125	1971	4	.	.	.	.	.	.	8295.76	716.87	132.014	.	38.9202	2153.63	741.793	.	.	.	43.0171	.	12514.4	175.031	11492.8	846.565	.	.	.	.	.	.	12514.4	175.031	11492.8	846.565	-0.2825	0	54	1
126	1971	5	76.6629	.	.	.	379.201	.	71063.1	1640.86	86.7989	.	237.758	3214.23	.	.	.	.	345.138	416.599	78234.8	1227.74	76803.5	203.573	77	.	76.6629	379.201	379.201	.	77778.9	848.536	76726.8	203.573	-0.2825	0	54	1
127	1971	5	100.688	.	1615.51	.	3765.91	.	138619	12415.1	.	.	10641.5	720.513	6804.31	2834.02	460.184	.	1210.94	.	179640	5437.03	164308	9895.74	101	.	100.688	5381.42	3765.91	1615.51	174158	1671.12	162591	9895.74	-0.2825	0	54	1
128	1971	5	1559.63	.	807.694	.	1507.82	3259.66	43793.9	10304.3	.	.	41544.8	2153.63	4843.7	.	.	.	175.14	1656.52	112014	6599.13	100282	5133.05	1560	.	1559.63	5575.17	4767.47	807.694	104879	1831.66	97914.6	5133.05	-0.2825	0	54	1
129	1971	6	1878.35	.	153.634	.	655.672	1636.28	618.689	678.692	.	.	1149.6	1240.74	.	.	.	.	.	206.464	8223.1	2500.57	5722.53	.	1878	.	1878.35	2445.59	2291.96	153.634	3899.16	208.614	3690.54	.	-0.2825	0	54	1
130	1971	6	202981	1244.84	807.694	.	15349	266811	6134.07	5737.06	2413.64	.	14708.4	18685.7	.	.	.	.	.	.	534927	285818	249109	.	204226	1244.84	202981	282967	282160	807.694	47733.6	2413.64	45319.9	.	-0.2825	0	54	1
131	1971	6	114137	19007.2	.	.	83484.6	485798	21918.8	5737.06	7231	11434.3	36177.6	7130.65	.	.	.	.	.	.	792111	606955	185156	.	133145	19007.2	114137	569282	569282	.	89684.1	18665.3	71018.8	.	-0.2825	0	54	1
132	1971	7	137227	14751.7	.	.	81578.7	1.24923e+06	20269.4	50980.6	3513.39	16075.9	25013.4	46202.4	.	.	.	.	.	.	1.64501e+06	1.36515e+06	279747	109.915	151978	14751.7	137227	1.33081e+06	1.33081e+06	.	162220	19589.3	142520	109.915	-0.2825	0	54	1
133	1971	7	106518	18151.2	7313.84	.	141946	1.50198e+06	32150.2	154224	12901.7	8140.09	79207.3	92299	.	.	.	.	345.138	.	2.15544e+06	1.6835e+06	471913	27.1255	124669	18151.2	106518	1.65124e+06	1.64392e+06	7313.84	379530	21421.3	358081	27.1255	-0.2825	0	54	1
134	1971	7	14027.8	9742.37	14721.8	.	91562.3	718712	14671.9	131247	22985.9	10799.1	185747	232017	.	.	.	.	690.327	.	1.44707e+06	854492	592579	.	23770	9742.37	14027.8	824996	810274	14721.8	598305	34475.3	563829	.	-0.2825	0	54	1
135	1971	8	36923.3	1033.44	85329.9	9322.08	138709	86105.4	189527	250204	59169.7	53728.6	330350	156826	.	.	.	.	1398.53	.	1.39926e+06	349536	1.04967e+06	54.2549	37957	1033.44	36923.3	319467	234137	85329.9	1.04184e+06	114366	927418	54.2549	-0.2825	0	54	1
136	1971	8	36923.3	3529.77	710690	3117.74	42698.4	.	128122	198717	19556	21760.7	810985	54303	.	.	.	.	.	.	2.03085e+06	90708.4	1.94014e+06	.	40453	3529.77	36923.3	756506	45816.1	710690	1.23389e+06	41362.5	1.19253e+06	.	-0.2825	0	54	1
137	1971	8	2013.85	33809.3	663246	7743.34	12142.5	.	189527	250204	28291.6	26821	150972	27159.2	.	.	.	.	2095.06	3313.28	1.39817e+06	114669	1.28345e+06	54.2549	35823	33809.3	2013.85	683132	19885.9	663246	679216	60973.8	618188	54.2549	-0.2825	0	54	1
138	1971	9	3056.36	.	418432	1568.77	12142.5	42983.3	137288	217902	4870.85	5433.81	58704.3	63820.3	.	.	3970.59	.	.	.	970408	70969.8	899439	.	3056	.	3056.36	475127	56694.6	418432	492225	14275.3	477950	.	-0.2825	0	54	1
139	1971	9	8065.33	296.725	381603	.	12142.5	25763.2	227870	791499	2779.42	5433.81	11406.2	188569	.	.	3970.59	10799.1	.	13340	1.68372e+06	74525.4	1.6092e+06	.	8362	296.725	8065.33	419509	37905.7	381603	1.25585e+06	36322.9	1.21953e+06	.	-0.2825	0	54	1
140	1971	9	.	.	20370.9	.	9152.75	10792.7	61300.3	59920	4870.85	4070.12	624.581	2876.72	.	.	3970.59	4070.12	.	3313.28	185458	40310.7	145147	.	.	.	.	40316.4	19945.4	20370.9	145142	20365.3	124776	.	-0.2825	0	54	1
141	1971	10	5705.11	1934.47	16154.6	.	.	8708.22	172297	147277	19984.8	36088.1	9625.56	10019.2	.	.	986.181	.	10081.4	9576.58	448722	87386.9	361335	.	7640	1934.47	5705.11	24862.8	8708.22	16154.6	416220	76744.2	339476	.	-0.2825	0	54	1
142	1971	10	9699.92	.	1615.51	.	.	4298.46	146643	54636.1	756.072	9097.75	32728.8	18754.6	.	.	3970.59	10055.4	5916.91	22264.8	321226	56432.9	264794	.	9700	.	9699.92	5913.96	4298.46	1615.51	305613	52134.5	253478	.	-0.2825	0	54	1
143	1971	10	1633.9	.	807.694	.	.	4298.46	67007.2	36053.1	7217.49	22681.5	17554.5	6428.63	.	.	493.055	.	6198	1577.64	172510	42507.3	130003	.	1634	.	1633.9	5106.15	4298.46	807.694	165770	38208.8	127561	.	-0.2825	0	54	1
144	1971	11	51.094	.	.	.	.	3259.66	46345.5	12415.1	191.82	2997.73	4273.37	2154.77	.	.	2722.65	1656.52	1795.76	2392.92	80621.5	15023.9	65597.5	.	51	.	51.094	3259.66	3259.66	.	77310.7	11764.3	65546.4	.	-0.2825	0	54	1
145	1971	11	152.721	.	.	.	.	.	54458.1	17591	378.009	2273.27	6343.47	3241.61	.	.	493.055	.	1485.68	2392.92	89149.9	7050.39	82099.5	.	153	.	152.721	.	.	.	88997.2	7050.39	81946.8	.	-0.2825	0	54	1
146	1971	11	.	.	.	.	.	.	146643	82762.5	1147.32	7526.8	27849.7	66833.4	.	.	2476.14	3313.28	4175.01	37987.5	381287	56720.9	324566	.	.	.	.	.	.	.	381287	56720.9	324566	.	-0.2825	0	54	1
147	1971	12	.	.	.	.	.	.	59715.9	54636.1	.	.	7461.21	20104	.	.	986.181	.	3306.59	11032.8	157424	15325.6	142098	.	.	.	.	.	.	.	157424	15325.6	142098	.	-0.2825	0	54	1
148	1971	12	.	.	203.127	.	.	.	13338.1	12415.1	.	760.542	1198.74	4517.92	.	.	250.2	.	150.12	2784.87	35693.7	3959.3	31734.4	.	.	.	.	203.127	.	203.127	35490.6	3959.3	31531.3	.	-0.2825	0	54	1
149	1971	12	.	.	.	.	.	.	36805.4	17591	191.82	760.542	4582.38	14532.7	.	.	.	840.599	2556.13	10279.6	88384.8	14655.8	73729	.	.	.	.	.	.	.	88384.8	14655.8	73729	.	-0.2825	0	54	1
150	1972	1	.	.	.	.	.	.	61300.3	32118.1	.	.	2807.31	4625.8	5886.23	.	.	.	673.067	1814.28	109790	2542.31	101361	5886.23	.	.	.	.	.	.	109790	2542.31	101361	5886.23	0.2075	0	104	1
151	1972	2	.	.	409.864	.	.	.	4504.04	3324.22	.	.	1712.81	2490.85	984.12	.	.	.	276.992	226.127	14007.7	523.691	12496.5	987.501	.	.	.	409.864	.	409.864	13597.8	523.691	12086.7	987.501	0.2075	0	104	1
152	1972	5	.	.	.	.	.	.	5460.41	2371.98	.	.	194.921	3546.27	.	.	57.3561	.	.	.	11909.2	84.4836	11824.7	.	.	.	.	.	.	.	11909.2	84.4836	11824.7	.	0.2075	0	104	1
153	1972	5	25.322	.	1225.09	.	379.201	.	36416	16031.6	175.14	.	706.894	8220.77	77702.6	7076.8	115.732	.	.	.	148789	670.073	63021.4	85097.1	25	.	25.322	1604.29	379.201	1225.09	147159	290.872	61771	85097.1	0.2075	0	104	1
154	1972	5	1835.23	.	5648.41	.	3015.85	2149.07	105139	97260.5	.	.	17693.5	21487.7	17561.2	.	.	.	.	.	271927	5164.92	249146	17615.5	1835	.	1835.23	10813.3	5164.92	5648.41	259278	.	241663	17615.5	0.2075	0	104	1
155	1972	6	3127.93	.	4056.27	.	9824.61	3259.66	17000.8	47569.1	.	.	4510.78	7130.65	.	.	.	.	345.138	840.599	97734	14283.6	83450.4	.	3128	.	3127.93	17140.5	13084.3	4056.27	77465.5	1199.3	76266.2	.	0.2075	0	104	1
156	1972	6	307232	86921.7	.	.	356917	1.4017e+06	15862.1	19753.5	690.327	11434.3	8249.25	75066.9	15617.7	.	.	.	.	.	2.29987e+06	1.85771e+06	426543	15617.7	394154	86921.7	307232	1.75862e+06	1.75862e+06	.	147099	12170.4	119311	15617.7	0.2075	0	104	1
157	1972	6	1.04108e+06	147622	.	.	1.05381e+06	7.19022e+06	138619	134307	4137.54	11434.3	51122.8	313651	.	.	.	.	.	.	1.00869e+07	8.40727e+06	1.67943e+06	218.443	1188700	147622	1.04108e+06	8.24403e+06	8.24403e+06	.	654193	15617.6	638357	218.443	0.2075	0	104	1
158	1972	7	8845.02	9969.57	166503	.	214968	1.3386e+06	39563.4	177093	1398.53	16075.9	122705	232017	23249	22630.2	.	.	.	.	2.37469e+06	1.58106e+06	747531	46097.7	18815	9969.57	8845.02	1.72007e+06	1.55357e+06	166503	635801	17520.2	572183	46097.7	0.2075	0	104	1
159	1972	7	3276.1	.	2.52195e+06	6282.42	72680.9	103591	147110	307849	74504.6	141671	274764	351230	.	.	.	.	.	.	4.00579e+06	398730	3.60706e+06	.	3276	.	3276.1	2.70451e+06	182554	2.52195e+06	1.298e+06	216175	1.08183e+06	.	0.2075	0	104	1
160	1972	8	3276.1	.	1.91307e+06	3117.74	24467.8	.	150537	353477	8310.48	10799.1	62906.3	62365	.	.	.	.	.	.	2.59325e+06	47335.5	2.54592e+06	.	3276	.	3276.1	1.94065e+06	27585.6	1.91307e+06	649326	19750	629576	.	0.2075	0	104	1
161	1972	8	11399.2	1188.29	2.35361e+06	6282.42	120779	69924.7	255680	222980	16636.6	21760.7	65873.4	34220.9	.	.	.	.	.	.	3.18165e+06	236572	2.94508e+06	.	12588	1188.29	11399.2	2.5506e+06	196987	2.35361e+06	618466	38397.3	580069	.	0.2075	0	104	1
162	1972	8	4034.2	1188.29	503092	6282.42	36306.3	17306.6	424351	476873	33249.4	32289.4	67408.9	92299	.	.	.	.	.	.	1.69596e+06	127166	1.56879e+06	.	5222	1188.29	4034.2	562987	59895.3	503092	1.12775e+06	66082.2	1.06167e+06	.	0.2075	0	104	1
163	1972	9	407.996	.	42701.7	.	.	21876.8	90690.5	80875.6	66396.3	97946.1	8842.81	2876.72	.	.	.	.	11761.7	3313.28	428732	201412	227319	.	408	.	407.996	64578.6	21876.8	42701.7	363745	179535	184210	.	0.2075	0	104	1
164	1972	9	13395.8	.	22872.3	.	18075.8	227041	140487	154224	30319	10799.1	13723.3	2876.72	.	.	.	.	8310.48	.	642962	294655	348308	.	13396	.	13395.8	267990	245117	22872.3	361577	49537.7	312039	.	0.2075	0	104	1
165	1972	9	65672.4	.	24517.4	.	3015.85	248979	97179.8	67247.3	22461.5	13650.8	12511.4	1419.98	.	.	.	.	9117.6	.	566304	297357	268947	.	65672	.	65672.4	276512	251995	24517.4	224119	45361.7	178757	.	0.2075	0	104	1
166	1972	10	21735.4	.	.	.	.	139861	101440	122478	50291.1	79237.2	17964.5	2876.72	.	.	.	.	15640.3	6392.72	559200	291909	267291	.	21735	.	21735.4	139861	139861	.	397604	152048	245556	.	0.2075	0	104	1
167	1972	10	38664.2	.	3272.85	.	.	113619	193325	79031.7	28913.8	79237.2	7123.27	2876.72	.	.	.	.	10805.8	6392.72	564639	239077	325562	.	38664	.	38664.2	116891	113619	3272.85	409083	125459	283625	.	0.2075	0	104	1
168	1972	10	5082.93	.	1615.51	.	.	4298.46	113822	36053.1	7560.49	17967.2	25987.7	10019.2	.	.	.	.	16762.3	9576.58	249632	56523.3	193108	.	5083	.	5082.93	5913.96	4298.46	1615.51	238635	52224.8	186410	.	0.2075	0	104	1
169	1972	11	1024.97	.	807.694	.	.	.	32798.6	9169.47	4531.59	9097.75	2678.83	.	.	.	.	.	2068.83	4788.38	67174.9	20550.3	46624.6	.	1025	.	1024.97	807.694	.	807.694	65342.3	20550.3	44792	.	0.2075	0	104	1
170	1972	11	4742.59	.	.	.	.	.	59715.9	17187.6	10704.5	9097.75	3893.19	.	.	.	.	.	8573.64	7922.94	122597	36505.5	86091	.	4743	.	4742.59	.	.	.	117854	36505.5	81348.5	.	0.2075	0	104	1
171	1972	11	1633.9	.	.	.	.	.	54458.1	31384	378.009	7526.8	13305	11520.4	.	.	.	.	7123.27	7922.94	136647	23108.1	113539	.	1634	.	1633.9	.	.	.	135013	23108.1	111905	.	0.2075	0	104	1
172	1972	12	1207.05	.	.	.	.	.	124807	55911.8	756.072	2997.73	22112	10019.2	.	.	.	.	2382.36	9576.58	232577	15932.8	216644	.	1207	.	1207.05	.	.	.	231370	15932.8	215437	.	0.2075	0	104	1
173	1972	12	305.604	73.2276	.	.	.	.	90404	35229.5	.	.	14593.2	22054.6	.	.	.	.	6492.33	9576.58	180215	16372.7	163842	.	379	73.2276	305.604	.	.	.	179836	16299.5	163537	.	0.2075	0	104	1
174	1972	12	.	.	.	.	.	.	43249.5	6606.49	378.009	.	2068.83	2876.72	1939.35	.	.	.	1198.74	.	59661.5	1644.86	56023.1	1993.6	.	.	.	.	.	.	59661.5	1644.86	56023.1	1993.6	0.2075	0	104	1
175	1973	1	76.6629	.	203.127	.	.	.	49818.6	2489.96	.	800.57	2807.31	709.937	.	.	.	.	2450.38	.	60806.8	3287.67	57519.2	.	77	.	76.6629	203.127	.	203.127	60527.1	3287.67	57239.4	.	0.4	0	33	1
176	1973	1	201.391	.	.	.	.	.	116845	4979.82	.	.	2068.83	709.937	.	.	443.749	.	4018.24	.	131301	4544.32	126756	.	201	.	201.391	.	.	.	131099	4544.32	126555	.	0.4	0	33	1
177	1973	1	25.322	.	.	.	379.201	.	24946.8	1640.86	.	.	.	.	.	.	.	.	2450.38	456.275	30542.2	3312.99	27229.2	.	25	.	25.322	379.201	379.201	.	30137.7	2933.78	27203.9	.	0.4	0	33	1
178	1973	2	.	.	.	.	.	.	12481.3	716.87	.	.	637.416	540.54	.	.	55.3076	.	1283.03	1585.38	17476.5	2935.58	14541	.	.	.	.	.	.	.	17476.5	2935.58	14541	.	0.4	0	33	1
179	1973	3	.	.	.	.	.	.	1022.6	49.9741	.	.	18.0211	22.9959	.	.	.	.	14.3737	.	1219.51	16.9535	1202.56	.	.	.	.	.	.	.	1219.51	16.9535	1202.56	.	0.4	0	33	1
180	1973	4	25.322	.	.	.	.	.	3759.03	206.315	.	.	78.5324	.	.	.	.	.	.	.	4215.96	3.4109	4212.55	.	25	.	25.322	.	.	.	4190.64	3.4109	4187.23	.	0.4	0	33	1
181	1973	4	12.5495	.	.	.	.	267.854	20929.5	1767.61	132.014	.	237.758	176.969	984.12	.	.	.	.	.	24831.2	420.44	23426.6	984.12	13	.	12.5495	267.854	267.854	.	24550.8	152.586	23414.1	984.12	0.4	0	33	1
182	1973	4	19.1522	.	.	.	48.8405	.	7051.82	497.437	11.1796	45.9919	97.5761	86.4937	62.8185	.	.	.	11.1796	100.909	8113.29	227.593	7822.88	62.8185	19	.	19.1522	48.8405	48.8405	.	8045.3	178.753	7803.73	62.8185	0.4	0	33	1
183	1973	5	76.6629	.	.	.	379.201	.	11743	5220.7	86.7989	.	3657.14	357.084	2457.44	.	.	.	.	.	24193	610.673	21124.9	2457.44	77	.	76.6629	379.201	379.201	.	23737.2	231.472	21048.3	2457.44	0.4	0	33	1
184	1973	5	505.658	.	409.864	.	765.14	.	12587.2	3093.57	.	.	11673	720.513	.	.	115.732	.	86.7989	.	30179.8	981.435	29198.3	.	506	.	505.658	1175	765.14	409.864	28499.1	216.296	28282.8	.	0.4	0	33	1
185	1973	5	640.761	.	.	.	655.672	3343.6	2294.59	1448.13	.	.	2456.33	720.513	118.138	.	.	.	.	.	11728.4	4011.51	7598.77	118.138	641	.	640.761	3999.27	3999.27	.	7088.39	12.2401	6958.01	118.138	0.4	0	33	1
186	1973	6	11937.2	.	.	.	3413.31	16904.8	15862.1	1039.53	5471.93	.	4305.51	3546.27	.	.	.	.	.	.	62803.5	25883.2	36920.3	.	11937	.	11937.2	20318.1	20318.1	.	30548.2	5565.11	24983.1	.	0.4	0	33	1
187	1973	7	321712	35403.2	6504.4	.	565816	4.13739e+06	23822	59920	5600.67	.	72233.5	62365	15617.7	.	3970.59	32289.4	.	.	5.34353e+06	4.78084e+06	547069	15617.7	357116	35403.2	321712	4.70971e+06	4.70321e+06	6504.4	276698	42228.4	218852	15617.7	0.4	0	33	1
188	1973	7	140423	.	26280.1	.	634885	2.38068e+06	114184	424999	296773	64639.5	466652	254412	.	.	.	.	11229.8	.	4.82052e+06	3.38951e+06	1.43101e+06	.	140423	.	140423	3.04184e+06	3.01556e+06	26280.1	1.63826e+06	373951	1.26431e+06	.	0.4	0	33	1
189	1973	7	36923.3	.	591104	15511.7	348787	139861	168911	628683	138782	107416	406430	164222	.	.	.	.	16636.6	.	2.76488e+06	767305	1.99758e+06	.	36923	.	36923.3	1.09526e+06	504159	591104	1.6327e+06	263146	1.36955e+06	.	0.4	0	33	1
190	1973	8	810.845	.	981074	.	49060.1	8708.22	72029.1	143922	15167.9	.	17693.5	5717.16	.	.	.	.	1398.53	.	1.29582e+06	74425.7	1.22139e+06	.	811	.	810.845	1.03884e+06	57768.3	981074	256166	16657.4	239508	.	0.4	0	33	1
191	1973	8	.	.	79625.9	.	.	1090.54	12481.3	25485.3	2590.21	2033.98	624.581	1419.98	.	.	.	.	345.138	.	125753	6065.61	119687	.	.	.	.	80716.4	1090.54	79625.9	45036.2	4975.07	40061.1	.	0.4	0	33	1
192	1973	8	.	.	289444	.	18075.8	.	92804	77229.7	690.327	.	2514.71	12940	.	.	.	.	690.327	.	494462	19456.4	475006	.	.	.	.	307520	18075.8	289444	186942	1380.65	185561	.	0.4	0	33	1
193	1973	9	.	.	72608.3	3941.06	15349	.	119567	125334	4137.54	.	6853.02	.	.	.	.	.	.	.	348294	23496.2	324798	.	.	.	.	91898.4	19290.1	72608.3	256396	4206.15	252190	.	0.4	0	33	1
194	1973	9	.	.	155381	2350.08	12142.5	4298.46	106560	106657	2095.06	16075.9	3178.78	1419.98	.	.	.	.	.	.	410466	36962	373504	.	.	.	.	174172	18791.1	155381	236294	18170.9	218123	.	0.4	0	33	1
195	1973	9	.	.	5648.41	387.15	3015.85	.	134162	280750	2095.06	8140.09	1568.22	4964.76	.	.	.	.	.	3313.28	444808	16965	427843	.	.	.	.	9051.41	3403	5648.41	435757	13562	422195	.	0.4	0	33	1
196	1973	10	201.391	.	21337.1	.	.	.	532531	67247.3	11474.4	45494.4	8377.4	2876.72	.	.	.	.	.	.	693123	57104.2	636019	.	201	.	201.391	21337.1	.	21337.1	671585	57104.2	614480	.	0.4	0	33	1
197	1973	10	1207.05	.	.	.	.	2149.07	143304	13312.4	4225.08	19723.8	7998.22	1419.98	.	.	.	.	.	1577.64	196973	27725.3	169248	.	1207	.	1207.05	2149.07	2149.07	.	193617	25576.2	168041	.	0.4	0	33	1
198	1973	10	911.751	.	.	.	.	.	101440	68816.8	2294.59	760.542	9625.56	4309.46	.	.	1231.45	.	11058.6	3155.5	204932	18568.8	186363	.	912	.	911.751	.	.	.	204020	18568.8	185451	.	0.4	0	33	1
199	1973	11	6114.29	.	1615.51	.	.	.	184622	27956.7	4974.63	15256.8	12413.8	3565.32	.	.	.	.	3893.19	1577.64	266520	25897.1	240623	.	6114	.	6114.29	1615.51	.	1615.51	258790	25897.1	232893	.	0.4	0	33	1
200	1973	11	3942	.	.	.	.	.	157133	27956.7	3044.12	10481.2	13616	1419.98	.	.	.	.	4800.58	1577.64	226985	20077.4	206908	.	3942	.	3942	.	.	.	223043	20077.4	202966	.	0.4	0	33	1
201	1973	11	3056.36	.	.	.	.	.	184622	82762.5	4748.01	7526.8	16005.7	1419.98	.	.	.	.	10081.4	4788.38	317393	27295	290071	27.1255	3056	.	3056.36	.	.	.	314337	27295	287014	27.1255	0.4	0	33	1
202	1973	12	1024.97	.	.	.	.	.	80568.3	28611	3422.95	1498.76	10317.4	1076.81	.	.	1997.9	.	14259.9	.	144038	21241.5	122783	13.7648	1025	.	1024.97	.	.	.	143013	21241.5	121758	13.7648	0.4	0	33	1
203	1973	12	1207.05	.	.	.	.	.	221973	30666.6	4225.08	4548.96	27214.7	4309.46	1939.35	.	1496.5	.	29844.9	3155.5	332328	43405	286957	1966.47	1207	.	1207.05	.	.	.	331121	43405	285750	1966.47	0.4	0	33	1
204	1973	12	955.48	.	.	.	.	.	88345.2	35229.5	3422.95	.	10317.4	1076.81	.	.	986.181	.	10317.4	1577.64	153532	16413.4	137104	13.7648	955	.	955.48	.	.	.	152576	16413.4	136149	13.7648	0.4	0	33	1
205	1974	1	407.996	.	.	.	.	.	180995	21671.9	7919.66	.	16005.7	709.937	1939.35	.	3103.25	.	18620.7	3628.83	256566	33286	221340	1939.35	408	.	407.996	.	.	.	256158	33286	220932	1939.35	0.6675	0	67	1
206	1974	2	76.6629	.	.	.	.	.	35256.2	8957.76	1531.72	.	5268.3	3920.27	.	.	2693.65	.	26946.7	2298.96	87216.2	33484.6	53731.6	.	77	.	76.6629	.	.	.	87139.6	33484.6	53655	.	0.6675	0	67	1
207	1974	3	.	.	409.864	.	.	.	19807	416.297	.	.	1037.95	.	.	.	.	.	1556.92	1814.28	27416.4	3371.2	24018	27.1255	.	.	.	409.864	.	409.864	27006.5	3371.2	23608.2	27.1255	0.6675	0	67	1
208	1974	4	25.322	.	.	.	187.93	.	13183.3	1448.13	86.7989	.	.	1799.19	487.727	.	697.996	.	86.7989	.	18557.3	1061.21	17005	491.108	25	.	25.322	187.93	187.93	.	18344.1	873.284	16979.7	491.108	0.6675	0	67	1
209	1974	4	1878.35	.	.	.	.	.	25175.1	1640.86	86.7989	.	706.894	2506.38	984.12	.	.	.	.	.	33501.7	100.362	32417.2	984.12	1878	.	1878.35	.	.	.	31623.4	100.362	30538.9	984.12	0.6675	0	67	1
210	1974	5	1454.46	.	.	.	.	.	19082.6	7088.38	.	.	1265.34	720.513	984.12	.	17202.3	.	1047.55	1656.52	50736.9	19906.4	29846.4	984.12	1454	.	1454.46	.	.	.	49282.4	19906.4	28391.9	984.12	0.6675	0	67	1
211	1974	5	2851.28	37.1593	1023.47	.	4152.54	1636.28	59097.5	36896	.	357.084	17693.5	4309.54	5340.98	.	.	.	437.34	10541.8	145016	17179.4	122282	5554.35	2888	37.1593	2851.28	6812.29	5788.82	1023.47	135315	11353.4	118408	5554.35	0.6675	0	67	1
212	1974	5	15032.3	.	504.17	.	6722.56	7540.13	6731.71	2259.31	.	.	9478.82	5227.2	.	.	.	147.474	.	206.464	54076.1	14634.4	39438.4	3.38085	15032	.	15032.3	14766.9	14262.7	504.17	24277	371.671	23902	3.38085	0.6675	0	67	1
213	1974	6	386787	.	.	.	33090.5	34873.7	53892.2	1640.86	3513.39	.	23885.3	5753.45	.	.	.	.	2095.06	.	547317	74036.2	473281	.	386787	.	386787	67964.2	67964.2	.	92566.1	6072	86494.1	.	0.6675	0	67	1
214	1974	6	1.61245e+06	.	.	.	219980	266811	178594	3324.22	13828.4	17021.5	190075	28398.7	.	.	.	.	5600.67	.	2.53906e+06	523540	2.01552e+06	.	1612446	.	1.61245e+06	486791	486791	.	439818	36748.7	403069	.	0.6675	0	67	1
215	1974	6	1.19532e+06	296.725	.	.	120779	1.11334e+06	91564.4	23231.3	2779.42	11434.3	56059.9	62399.6	.	.	.	.	8310.48	.	2.68609e+06	1.257e+06	1.42909e+06	.	1195616	296.725	1.19532e+06	1.23412e+06	1.23412e+06	.	256349	22579.2	233770	.	0.6675	0	67	1
216	1974	7	207709	12846.7	.	.	365236	2.38068e+06	92804	396624	12606.8	.	213274	164222	.	.	.	.	4137.54	6712.36	3.85814e+06	2.78253e+06	1.07561e+06	.	220556	12846.7	207709	2.74591e+06	2.74591e+06	.	891670	23767.8	867902	.	0.6675	0	67	1
217	1974	7	36923.3	877.857	3272.85	.	649679	7.35771e+06	111584	203349	42849.5	5433.81	488647	86130.9	.	.	.	.	8310.48	.	8.99968e+06	8.06562e+06	933950	109.915	37801	877.857	36923.3	8.01066e+06	8.00739e+06	3272.85	951219	57355.1	893754	109.915	0.6675	0	67	1
218	1974	7	5323.24	296.725	13106.7	1568.77	15349	216807	78982.5	250204	13203.6	26821	322829	278968	.	.	.	.	6290.8	.	1.23041e+06	280528	949884	.	5620	296.725	5323.24	246832	233725	13106.7	977960	46505.8	931455	.	0.6675	0	67	1
219	1974	8	2722.23	.	21837.1	3117.74	15349	.	92804	244506	9773.63	26821	35352.9	36676.5	.	.	.	.	1733.29	3313.28	494724	60292.6	434432	.	2722	.	2722.23	40303.9	18466.8	21837.1	451698	41825.8	409872	.	0.6675	0	67	1
220	1974	8	3276.1	.	66208.2	4327.26	45769.4	13045.3	261636	280750	7574.39	30826.4	30082.8	18754.6	.	.	.	.	690.327	5027.8	769655	107566	662089	.	3276	.	3276.1	129350	63142	66208.2	637028	44423.8	592604	.	0.6675	0	67	1
221	1974	8	4424.97	.	53791.8	2350.08	27482.8	21876.8	176874	95043.6	33249.4	32289.4	99729.1	80374.4	7858.41	22630.2	5019.13	.	2779.42	26880.9	695606	152415	512702	30488.6	4425	.	4424.97	105502	51709.7	53791.8	585680	100706	454485	30488.6	0.6675	0	67	1
222	1974	9	1711.66	73.2276	34685.1	61938	42698.4	28282	140487	86669.2	26399.6	5433.81	12225.5	1419.98	.	.	.	.	2095.06	5027.8	450384	172199	278185	.	1785	73.2276	1711.66	167603	132918	34685.1	280996	39207.8	241788	.	0.6675	0	67	1
223	1974	9	3677.81	.	19448.2	.	6109.8	51746.9	599430	586713	33249.4	21760.7	68980.2	37533.4	.	.	.	.	6903.06	13340	1.45999e+06	134018	1.32597e+06	.	3678	.	3677.81	77304.9	57856.7	19448.2	1.379e+06	76161.5	1.30284e+06	.	0.6675	0	67	1
224	1974	9	407.996	.	1225.09	587.22	9824.61	74950.3	101762	44385.3	7574.39	14304.3	3657.14	1076.81	.	.	.	.	2248.85	5027.8	267542	114622	152920	.	408	.	407.996	86587.2	85362.1	1225.09	180547	29259.7	151287	.	0.6675	0	67	1
225	1974	10	1835.23	.	.	774.357	3015.85	13045.3	485671	499354	19984.8	6073.09	29164.4	5717.16	.	.	.	.	1795.76	6392.72	1.07753e+06	51227.9	1.02631e+06	.	1835	.	1835.23	16835.5	16835.5	.	1.05886e+06	34392.4	1.02447e+06	.	0.6675	0	67	1
226	1974	10	3201.16	.	1615.51	.	.	3259.66	111230	70422.8	2643.51	9765.58	16379.6	2876.72	.	.	747.853	.	1350.79	1577.64	225675	19377.9	206297	.	3201	.	3201.16	4875.16	3259.66	1615.51	217599	16118.2	201480	.	0.6675	0	67	1
227	1974	10	755.648	.	.	.	.	.	33563.4	5737.06	756.072	760.542	3464.66	360.257	.	.	.	.	5392.12	.	51259.8	6922.29	44337.5	.	756	.	755.648	.	.	.	50504.2	6922.29	43581.9	.	0.6675	0	67	1
228	1974	11	911.751	.	.	.	.	.	119188	47569.1	2294.59	2997.73	18384	4309.46	.	.	986.181	.	9625.56	7922.94	215242	23967.6	191275	.	912	.	911.751	.	.	.	214331	23967.6	190363	.	0.6675	0	67	1
229	1974	11	305.604	.	.	.	.	.	47425.9	1640.86	1898.37	760.542	8573.64	1773.13	.	.	.	.	6055.84	.	69171	8782.41	60388.6	.	306	.	305.604	.	.	.	68865.4	8782.41	60083	.	0.6675	0	67	1
230	1974	11	555.999	.	.	.	.	.	108697	25485.3	3266.16	4548.96	19252.7	1773.13	.	.	250.2	.	19252.7	10279.6	195213	37726.1	157487	.	556	.	555.999	.	.	.	194657	37726.1	156931	.	0.6675	0	67	1
231	1974	12	51.094	.	.	.	.	.	32051.1	9834.66	1898.37	.	6644.66	1076.81	.	.	.	.	3155.63	800.57	56720.1	5881.7	50838.4	.	51	.	51.094	.	.	.	56669	5881.7	50787.3	.	0.6675	0	67	1
232	1974	12	25.322	.	.	.	.	.	23749.6	3487.07	855.713	.	2438.95	1076.81	.	.	.	.	1927.58	800.57	35309.4	3593.59	31715.8	.	25	.	25.322	.	.	.	35284.1	3593.59	31690.5	.	0.6675	0	67	1
233	1974	12	.	.	.	.	.	.	37663.6	12707.4	756.072	760.542	3803.49	178.542	487.727	.	.	.	2327.05	.	59727.5	3853.99	55379	494.549	.	.	.	.	.	.	59727.5	3853.99	55379	494.549	0.6675	0	67	1
234	1974	12	.	.	.	.	.	.	48531.5	12129.5	667.267	.	3384.71	709.937	.	.	.	.	1712.81	396.76	68539.8	2783.72	65756	.	.	.	.	.	.	.	68539.8	2783.72	65756	.	0.6675	0	67	1
235	1975	1	.	.	.	.	.	.	4829.27	512.084	23.0269	.	355.859	789.399	.	.	55.3076	.	124.663	.	6871.09	205.577	6663.86	1.65239	.	.	.	.	.	.	6871.09	205.577	6663.86	1.65239	-0.1625	0	0	1
236	1975	2	3.26144	.	.	.	.	.	1685.47	230.467	84.6797	.	.	88.4845	62.8185	.	14.3737	.	70.7273	58.7674	2480.07	228.548	2184.38	67.1419	3	.	3.26144	.	.	.	2476.81	228.548	2181.12	67.1419	-0.1625	0	0	1
237	1975	3	.	.	.	.	.	.	694.085	169.592	12.2443	.	4.57075	43.2468	216.858	.	.	.	27.0316	.	1359.54	39.2759	1092.34	227.927	.	.	.	.	.	.	1359.54	39.2759	1092.34	227.927	-0.1625	0	0	1
238	1975	3	.	.	.	.	.	.	1125.45	76.8421	23.0269	.	36.8718	43.2468	62.8185	.	.	.	.	.	1683.76	23.0269	1591.09	69.6403	.	.	.	.	.	.	1683.76	23.0269	1591.09	69.6403	-0.1625	0	0	1
239	1975	4	.	.	.	.	.	.	2643.51	156.046	11.1796	.	29.2493	.	118.138	.	.	.	11.1796	.	3290.75	22.3591	3140.86	127.531	.	.	.	.	.	.	3290.75	22.3591	3140.86	127.531	-0.1625	0	0	1
240	1975	4	.	.	.	.	.	.	12881.8	206.315	21.0246	.	59.3976	86.4937	241.715	340.208	28.0328	.	43.0171	100.909	14212.2	192.984	13425.5	593.719	.	.	.	.	.	.	14212.2	192.984	13425.5	593.719	-0.1625	0	0	1
241	1975	4	12.5495	.	.	.	91.8508	.	10955.2	820.371	65.65	.	375.629	886.299	118.138	.	.	.	.	.	13397.9	157.501	13117.1	123.298	13	.	12.5495	91.8508	91.8508	.	13293.5	65.65	13104.6	123.298	-0.1625	0	0	1
242	1975	5	.	.	.	.	379.201	.	10704.5	2878.32	.	.	2343.53	.	.	.	.	.	.	.	16391.4	379.201	16001.9	10.3754	.	.	.	379.201	379.201	.	16012.2	.	16001.9	10.3754	-0.1625	0	0	1
243	1975	5	25.322	.	49.2019	.	187.93	69.6117	1810.21	469.135	11.1796	.	1807.97	.	.	.	.	.	.	.	4496.49	269.992	4223.12	3.38085	25	.	25.322	306.744	257.542	49.2019	4164.42	12.4499	4148.59	3.38085	-0.1625	0	0	1
244	1975	5	50974.4	.	.	.	11315.9	29631.1	35585.7	4530.09	1126.42	.	4305.51	5354.25	.	.	115.732	.	523.497	840.599	144775	43698.6	101070	6.8218	50974	.	50974.4	40947	40947	.	52853.9	2751.56	50095.5	6.8218	-0.1625	0	0	1
245	1975	6	233056	.	3272.85	.	.	925980	87440.6	39544.1	22461.5	11434.3	40598	.	.	.	.	.	2779.42	.	1.36821e+06	962701	405505	.	233056	.	233056	929253	925980	3272.85	205897	36721	169176	.	-0.1625	0	0	1
246	1975	6	329206	.	.	6138	252607	1.22079e+06	178594	39544.1	8310.48	23040.8	114512	17021.5	.	.	.	.	.	.	2.19195e+06	1.51093e+06	681014	.	329206	.	329206	1.47953e+06	1.47953e+06	.	383205	31397	351808	.	-0.1625	0	0	1
247	1975	6	585434	.	.	6138	290068	1.06322e+06	126417	46483.3	.	.	147534	56889.1	.	.	.	.	1398.53	.	2.32497e+06	1.36088e+06	964098	.	585434	.	585434	1.35942e+06	1.35942e+06	.	380118	1453.49	378664	.	-0.1625	0	0	1
248	1975	7	32156.7	.	.	.	132455	1.57278e+06	189527	996473	118114	10799.1	500030	266408	15617.7	.	.	.	11229.8	.	3.84876e+06	1.84614e+06	1.987e+06	15617.7	32157	.	32156.7	1.70524e+06	1.70524e+06	.	2.11136e+06	140908	1.95484e+06	15617.7	-0.1625	0	0	1
249	1975	7	5323.24	.	170384	.	66264.5	413430	203085	445035	12606.8	48982.2	406430	237424	.	.	.	.	1398.53	6712.36	2.01936e+06	549540	1.46982e+06	.	5323	.	5323.24	650078	479694	170384	1.36396e+06	69845.9	1.29411e+06	.	-0.1625	0	0	1
250	1975	7	9699.92	.	577646	3117.74	49060.1	86105.4	352953	600382	20958.6	70896.5	535795	206773	.	.	.	.	.	.	2.51802e+06	230419	2.2876e+06	.	9700	.	9699.92	715929	138283	577646	1.79239e+06	92136.1	1.70025e+06	.	-0.1625	0	0	1
251	1975	8	35260.7	.	1.35431e+06	6282.42	18075.8	243304	378199	181221	53958.6	10799.1	659184	31199.8	.	.	.	.	5600.67	.	2.97971e+06	338528	2.64118e+06	.	35261	.	35260.7	1.62197e+06	267662	1.35431e+06	1.32248e+06	70866.1	1.25161e+06	.	-0.1625	0	0	1
252	1975	8	72009.9	.	761527	.	.	25763.2	286883	53389.4	23522.6	5433.81	128490	20104	.	.	.	.	5600.67	.	1.38542e+06	60503.7	1.32491e+06	.	72010	.	72009.9	787290	25763.2	761527	526117	34740.5	491376	.	-0.1625	0	0	1
253	1975	8	8845.02	.	1.32348e+06	6282.42	.	925980	1.40526e+06	131247	39074.3	10799.1	322829	62365	.	.	.	.	19556	13340	4.27334e+06	1.0157e+06	3.25763e+06	.	8845	.	8845.02	2.25574e+06	932262	1.32348e+06	2.00875e+06	83442.3	1.92531e+06	.	-0.1625	0	0	1
254	1975	9	54621.2	.	1.91307e+06	.	12142.5	844473	886643	560300	83602.3	21760.7	975028	113579	.	.	.	.	60549.3	.	5.52725e+06	1.02271e+06	4.50454e+06	.	54621	.	54621.2	2.76968e+06	856616	1.91307e+06	2.70295e+06	166096	2.53685e+06	.	-0.1625	0	0	1
255	1975	9	49813.7	.	289444	774.357	3015.85	232338	454704	82762.5	27646.3	8140.09	61473.3	.	.	.	.	.	2779.42	10055.4	1.22702e+06	284941	942083	.	49814	.	49813.7	525573	236128	289444	651637	48812.7	602825	.	-0.1625	0	0	1
256	1975	9	99407.5	.	3272.85	774.357	.	227041	369589	6606.49	4137.54	5433.81	17693.5	.	.	.	.	.	4137.54	.	739799	241607	498192	.	99408	.	99407.5	231089	227816	3272.85	409303	13791.2	395512	.	-0.1625	0	0	1
257	1975	10	1523.77	73.2276	807.694	.	.	28282	227144	52171.1	1898.37	2997.73	27849.7	709.937	.	.	.	.	4477	1577.64	351287	39511.2	311776	.	1597	73.2276	1523.77	29089.7	28282	807.694	320601	11156	309445	.	-0.1625	0	0	1
258	1975	10	17664.2	663.091	.	387.15	.	17306.6	335990	13312.4	1531.72	4548.96	36728.1	4309.46	.	.	986.181	.	7461.21	1577.64	445397	34553.3	410844	.	18327	663.091	17664.2	17693.7	17693.7	.	409376	16196.4	393180	.	-0.1625	0	0	1
259	1975	10	4323.87	182.893	.	655.365	.	.	32798.6	1039.53	1233.7	6370.61	10558.8	360.257	.	.	123.998	.	3715.83	1999.1	64302.3	14435.9	49866.4	.	4507	182.893	4323.87	655.365	655.365	.	59140.2	13597.7	45542.5	.	-0.1625	0	0	1
260	1975	11	933.364	18.416	.	.	.	.	32798.6	2048.95	47.1139	1141.14	6960.05	1253.19	.	.	.	.	1318.96	396.76	47427.9	2940.99	44486.9	.	952	18.416	933.364	.	.	.	46476.1	2922.57	43553.6	.	-0.1625	0	0	1
261	1975	11	.	.	.	.	.	.	32798.6	3324.22	95.0655	1498.76	15640.3	709.937	.	.	.	.	3155.63	1201.2	58819.7	5974.6	52845.1	.	.	.	.	.	.	.	58819.7	5974.6	52845.1	.	-0.1625	0	0	1
262	1975	12	.	.	.	.	.	.	11611.9	2048.95	47.1139	376.922	10317.4	443.149	.	.	.	.	1227.77	396.76	26709.4	2070.76	24638.7	.	.	.	.	.	.	.	26709.4	2070.76	24638.7	.	-0.1625	0	0	1
263	1975	12	.	.	.	.	.	.	10108.4	256.346	47.1139	91.2989	3011.48	178.542	.	.	.	.	834.806	.	14985.3	1019.25	13966	.	.	.	.	.	.	.	14985.3	1019.25	13966	.	-0.1625	0	0	1
264	1976	1	.	.	898.099	.	.	.	9678.89	1039.53	.	.	2678.83	229.653	.	.	.	.	710.64	.	15632.4	728.016	14904.4	.	.	.	.	898.099	.	898.099	14734.3	728.016	14006.3	.	-0.2175	1	102	2
265	1976	2	8.28098	.	581.471	.	124.009	342.531	803.351	67.4706	.	.	374.863	113.154	.	.	.	.	.	.	2538.01	467.626	2070.39	.	8	.	8.28098	1048.01	466.54	581.471	1481.72	1.086	1480.63	.	-0.2175	1	102	2
266	1976	3	59.2959	.	4902.87	.	.	2518.45	2513.8	.	.	.	606.595	.	.	.	.	.	.	.	11315.4	2522.47	8792.94	.	59	.	59.2959	7421.32	2518.45	4902.87	3834.8	4.0182	3830.78	.	-0.2175	1	102	2
267	1976	4	720.913	.	435.276	.	.	500.656	13183.3	.	.	.	.	330.779	.	.	.	.	.	.	15651.6	503.289	15148.3	.	721	.	720.913	935.931	500.656	435.276	13994.7	2.63302	13992.1	.	-0.2175	1	102	2
268	1976	5	2539.46	.	1425.76	.	.	.	51464	17187.6	.	.	13723.3	1382.38	.	.	.	.	.	.	87862.2	.	87862.2	.	2539	.	2539.46	1425.76	.	1425.76	83897	.	83897	.	-0.2175	1	102	2
269	1976	6	185119	.	.	.	23905.4	432930	13183.3	2613.5	14482.7	.	33759.5	.	.	.	.	.	.	.	706688	471464	235224	.	185119	.	185119	456836	456836	.	64733.1	14628.1	50105.1	.	-0.2175	1	102	2
270	1976	7	109000	3370.38	37175	.	210069	4.64227e+06	75425.8	228177	71148.9	.	301278	82249.2	.	.	.	.	.	.	5.76235e+06	4.92738e+06	834969	.	112370	3370.38	109000	4.88952e+06	4.85234e+06	37175	760463	71669.1	688794	.	-0.2175	1	102	2
271	1976	8	7186.48	.	240728	7925.15	61825.5	328328	176874	274356	24633.8	.	868989	202063	.	.	.	.	3537.41	.	2.19767e+06	426365	1.77131e+06	.	7186	.	7186.48	638806	398079	240728	1.55168e+06	28286.3	1.5234e+06	.	-0.2175	1	102	2
272	1976	9	2109.51	.	.	.	.	.	329392	466015	43848.8	9377.89	125564	49514.9	.	.	.	.	.	.	1.02742e+06	53559.1	973862	.	2110	.	2109.51	.	.	.	1.02531e+06	53559.1	971752	.	-0.2175	1	102	2
281	1977	1	.	.	1355.76	.	.	.	.	.	.	.	.	.	.	.	.	.	.	.	1355.76	.	1355.76	.	.	.	.	1355.76	.	1355.76	.	.	.	.	-0.835	1	117	2
282	1977	2	.	.	581.471	.	.	.	.	.	.	.	.	.	.	.	.	.	.	.	581.471	.	581.471	.	.	.	.	581.471	.	581.471	.	.	.	.	-0.84	1	117	2
283	1977	3	.	.	829.521	.	.	.	.	.	.	.	.	.	.	.	.	.	.	.	829.521	.	829.521	.	.	.	.	829.521	.	829.521	.	.	.	.	-0.84	1	117	2
284	1977	4	.	.	289.214	.	.	822.011	684.22	.	.	.	1206.14	720.513	.	.	30.4024	78.1707	66.3264	.	3965.72	997.779	2967.94	.	.	.	.	1111.22	822.011	289.214	2854.5	175.768	2678.73	.	-0.84	1	117	2
285	1977	5	201.391	.	2118.46	.	.	849.174	18646.9	.	.	.	2132.92	561.043	.	.	370.366	.	.	.	25361.8	1219.54	24142.2	.	201	.	201.391	2967.63	849.174	2118.46	22192.8	370.366	21822.4	.	-0.84	1	117	2
286	1977	6	313.098	.	5262.77	.	379.201	2723.19	4974.63	9834.66	.	.	4510.78	3634.17	.	.	.	.	88.4352	.	31800.8	3217.04	28583.7	.	313	.	313.098	8365.15	3102.39	5262.77	23122.5	114.659	23007.9	.	-0.84	1	117	2
287	1977	7	377982	.	28828	633.651	210069	1.2211e+07	52168.5	80875.6	19109.6	2194.81	218243	45148.1	.	.	.	.	565.985	.	1.32485e+07	1.24439e+07	804630	.	377982	.	377982	1.24505e+07	1.24217e+07	28828	419989	22168.9	397820	.	-0.84	1	117	2
288	1977	8	61288	.	958739	39968.6	.	111024	361175	628683	123683	138441	3.79344e+06	882421	.	.	.	.	.	.	7.10209e+06	413117	6.68898e+06	.	61288	.	61288	1.10973e+06	150993	958739	5.93107e+06	262124	5.66895e+06	.	-0.84	1	117	2
289	1977	9	26135	562.637	458814	.	34661.3	55472.4	387009	415322	85550.9	30826.4	158089	32675.6	.	.	.	.	45102	4244.52	1.73974e+06	257972	1.48176e+06	.	26698	562.637	26135	548948	90133.7	458814	1.16409e+06	167276	996816	.	-0.84	1	117	2
290	1977	10	3127.93	92.79	4056.27	.	.	8300.8	164541	14609.5	7217.49	20188.8	66873	7226.91	.	.	1904.43	.	7011.65	2021.2	309036	46839.7	262197	.	3221	92.79	3127.93	12357.1	8300.8	4056.27	293459	38446.1	255013	.	-0.84	1	117	2
291	1977	11	156.654	.	705.792	.	.	1090.54	41301.2	.	191.82	3073.15	2438.95	1104.54	.	.	.	.	2122.44	1616.96	54516.1	8169.08	46347	.	157	.	156.654	1796.34	1090.54	705.792	52563.1	7078.53	45484.6	.	-0.84	1	117	2
292	1977	12	.	.	.	.	.	.	94666.4	14609.5	.	.	13001.1	2490.85	.	.	.	.	7295.9	.	133234	7343.69	125890	.	.	.	.	.	.	.	133234	7343.69	125890	.	-0.84	1	117	2
293	1978	1	.	.	2700.47	.	.	.	73707.9	14609.5	.	.	3630.17	3738.71	.	.	.	.	2345.11	3196.02	105816	5565.03	100251	.	.	.	.	2700.47	.	2700.47	103115	5565.03	97550.2	.	-0.765	1	86	2
294	1978	2	.	.	289.214	.	.	.	10865.2	1276.36	.	.	1485.68	93.1938	.	.	.	.	1591.83	232.438	16278.4	1832.96	14445.5	.	.	.	.	289.214	.	289.214	15989.2	1832.96	14156.3	.	-0.765	1	86	2
295	1978	3	.	.	37.2845	.	.	.	1941.61	345.627	.	.	426.384	587.33	.	.	186.954	277.217	184.766	.	4302.52	648.937	3653.58	.	.	.	.	37.2845	.	37.2845	4265.23	648.937	3616.29	.	-0.765	1	86	2
296	1978	4	.	.	66.428	.	.	849.174	1726.01	67.4706	.	.	101.014	.	.	.	.	.	27.636	.	2966.08	876.81	2089.27	.	.	.	.	915.603	849.174	66.428	2050.48	27.636	2022.84	.	-0.765	1	86	2
297	1978	5	160.678	.	.	.	.	.	44815.4	3245.56	.	.	5308.45	571.373	.	.	.	.	.	.	54729.6	.	54729.6	.	161	.	160.678	.	.	.	54568.9	.	54568.9	.	-0.765	1	86	2
298	1978	6	906738	2801.38	.	.	28789.4	124614	9757.25	21175.6	6589.88	.	8060.34	.	.	.	.	.	.	.	1.1087e+06	162794	945904	.	909540	2801.38	906738	153403	153403	.	45755.8	6589.88	39165.9	.	-0.765	1	86	2
299	1978	7	189432	3783.06	.	.	270691	2.92895e+06	14009.6	147277	26399.6	.	185747	237424	.	.	.	.	.	.	4.00631e+06	3.23126e+06	775056	.	193215	3783.06	189432	3.19964e+06	3.19964e+06	.	613460	27835.5	585625	.	-0.765	1	86	2
300	1978	8	122302	.	710690	.	30865.7	43992.5	227870	116959	71148.9	166486	523598	116227	.	.	.	.	.	.	2.13543e+06	312725	1.8227e+06	.	122302	.	122302	785548	74858.2	710690	1.22758e+06	237866	989709	.	-0.765	1	86	2
301	1978	9	555.999	.	4676.38	.	4152.54	7911.71	8621.6	8351.1	5223.16	3693.1	288.088	.	.	.	.	.	1105.44	757.95	45508.2	22904.1	22604.1	.	556	.	555.999	16740.6	12064.2	4676.38	28211.6	10839.9	17371.7	.	-0.765	1	86	2
302	1978	10	1235.54	.	.	.	.	2723.19	99129.8	9386.12	18221	21151.6	4913.5	899.593	.	.	.	.	2653.06	.	161192	44981.7	116211	.	1236	.	1235.54	2723.19	2723.19	.	157233	42258.5	114975	.	-0.765	1	86	2
303	1978	11	9051.42	38.298	.	.	.	1123.96	13968.6	429.054	197.698	1580.7	919.918	.	.	.	.	.	1539.72	821.112	29998.3	5379.14	24619.1	.	9090	38.298	9051.42	1123.96	1123.96	.	19784.6	4216.88	15567.7	.	-0.765	1	86	2
304	1978	12	.	.	.	.	.	.	413367	62750.1	1944	.	15283.2	.	.	.	.	.	4548.1	.	508381	6492.1	501889	.	.	.	.	.	.	.	508381	6492.1	501889	.	-0.765	1	86	2
305	1979	1	.	116.857	.	.	.	.	50980	6606.49	.	2517.6	2382.36	.	.	.	.	.	710.64	.	65135.4	3345.1	61790.3	.	117	116.857	.	.	.	.	65018.6	3228.24	61790.3	.	-0.25	1	124	2
306	1979	2	.	.	117.119	.	.	.	10374.2	986.83	.	.	89.2579	.	.	.	133.887	813.118	.	.	13349	947.004	12401.9	.	.	.	.	117.119	.	117.119	13231.8	947.004	12284.8	.	-0.25	1	124	2
307	1979	3	.	.	898.099	.	.	.	2760.52	416.297	.	.	150.12	178.542	.	.	337.867	.	113.702	.	5271.31	451.569	4819.74	.	.	.	.	898.099	.	898.099	4373.21	451.569	3921.64	.	-0.25	1	124	2
308	1979	4	.	.	.	.	.	.	517.578	149.503	.	.	624.581	1994.71	.	.	187.787	.	31.584	.	3582.05	219.371	3362.68	.	.	.	.	.	.	.	3582.05	219.371	3362.68	.	-0.25	1	124	2
309	1979	5	.	.	385.595	.	.	.	3504.09	527.072	.	.	101.014	1382.38	.	.	875.692	.	110.544	.	7597.06	986.236	6610.82	.	.	.	.	385.595	.	385.595	7211.46	986.236	6225.23	.	-0.25	1	124	2
310	1979	6	321712	5601.17	5020.08	.	23905.4	48270	12018	5220.7	24071.8	.	4014.79	4523.36	.	.	.	.	.	.	455027	102460	352567	.	327314	5601.17	321712	77195.5	72175.4	5020.08	50517.8	24683.3	25834.5	.	-0.25	1	124	2
311	1979	7	233056	.	20370.9	.	67813.6	1.43436e+06	17245.6	36896	26399.6	17241	60072.8	18325.1	.	.	.	.	.	.	1.93226e+06	1.54589e+06	386372	.	233056	.	233056	1.52255e+06	1.50218e+06	20370.9	176658	43712.5	132945	.	-0.25	1	124	2
312	1979	8	168829	.	1.51958e+06	43830.6	85434.8	670718	106560	208089	145325	75982.3	615183	118937	.	.	.	.	.	.	3.76093e+06	1.02224e+06	2.73869e+06	.	168829	.	168829	2.31956e+06	799984	1.51958e+06	1.27254e+06	222255	1.05028e+06	.	-0.25	1	124	2
313	1979	9	1420.98	.	1.82696e+06	.	191564	180275	465296	415322	34025.2	132201	131484	118937	.	.	.	.	.	23344.9	3.52508e+06	562111	2.96296e+06	.	1421	.	1420.98	2.1988e+06	371838	1.82696e+06	1.32486e+06	190273	1.13459e+06	.	-0.25	1	124	2
314	1979	10	7881.38	.	33892.6	.	.	.	343817	86669.2	13183.3	42441.8	46250.2	4964.76	.	.	.	.	.	.	584065	55784.6	528280	.	7881	.	7881.38	33892.6	.	33892.6	542291	55784.6	486506	.	-0.25	1	124	2
315	1979	11	211.642	77.2314	11667.3	.	.	2266.57	71802.3	18858.5	794.558	6220.14	58237.8	4412.49	.	.	.	.	1231.78	.	176801	10604.4	166197	.	289	77.2314	211.642	13933.9	2266.57	11667.3	162578	8260.59	154318	.	-0.25	1	124	2
316	1979	12	.	.	4902.87	477.997	.	.	63989.6	12415.1	.	.	11582.1	876.528	.	.	.	.	369.533	1970.67	97860.4	2852.08	95008.3	.	.	.	.	5380.86	477.997	4902.87	92479.5	2374.09	90105.5	.	-0.25	1	124	2
317	1980	1	.	.	6817.04	.	.	.	25528.9	3168.69	.	.	10805.8	2742.13	.	.	.	1305.58	2131.92	.	53220.9	3450.53	49770.3	.	.	.	.	6817.04	.	6817.04	46403.8	3450.53	42953.3	.	-0.0575	1	83	2
318	1980	2	.	.	3119.72	.	.	.	951.45	.	.	.	238.093	.	.	.	70.7273	.	142.128	.	4734.85	212.855	4521.99	.	.	.	.	3119.72	.	3119.72	1615.12	212.855	1402.27	.	-0.0575	1	83	2
319	1980	3	.	.	385.595	.	.	.	2183.83	527.072	.	.	562.945	229.653	.	.	.	.	71.064	.	4462.95	73.236	4389.72	.	.	.	.	385.595	.	385.595	4077.36	73.236	4004.12	.	-0.0575	1	83	2
320	1980	4	.	.	128.735	.	.	342.531	4531.59	130.756	.	.	49.7711	226.308	.	.	.	.	.	.	5749.13	342.531	5406.6	.	.	.	.	471.266	342.531	128.735	5277.86	.	5277.86	.	-0.0575	1	83	2
321	1980	5	7186.48	.	14053.4	.	.	.	87440.6	3928.59	.	.	18962.5	.	.	.	.	.	.	.	132423	.	132423	.	7186	.	7186.48	14053.4	.	14053.4	111183	.	111183	.	-0.0575	1	83	2
322	1980	6	771757	.	.	.	.	124614	13183.3	.	39985.8	.	21779.3	.	.	.	.	.	.	.	971552	164729	806823	.	771757	.	771757	124614	124614	.	75181.1	40115.1	35066	.	-0.0575	1	83	2
323	1980	7	17261.7	.	399594	.	87430.4	825243	68785.3	131247	51527.6	.	268509	32675.6	.	.	.	.	.	.	1.88366e+06	964856	918806	.	17262	.	17261.7	1.31227e+06	912673	399594	554133	52182.9	501950	.	-0.0575	1	83	2
324	1980	8	640.761	.	1.5912e+06	4977.55	.	.	46490.5	42381.7	2196.4	.	52314.8	13555.2	.	.	.	.	.	.	1.75448e+06	7319.26	1.74716e+06	.	641	.	640.761	1.59617e+06	4977.55	1.5912e+06	157663	2341.71	155321	.	-0.0575	1	83	2
325	1980	9	353.269	.	2700.47	.	5290.26	38271.4	238611	217902	4870.85	.	10890.6	17495.2	.	.	.	.	.	.	537735	48520	489215	.	353	.	353.269	46262.2	43561.7	2700.47	491120	4958.29	486161	.	-0.0575	1	83	2
326	1980	10	1878.35	.	898.099	.	.	2723.19	121965	67247.3	2643.51	11515.5	11582.1	.	.	.	.	.	947.52	.	223002	17904.9	205097	.	1878	.	1878.35	3621.28	2723.19	898.099	217503	15181.7	202321	.	-0.0575	1	83	2
327	1980	11	106.193	38.298	1536.98	.	.	.	14294.8	2151.71	398.677	.	6644.66	2207.61	.	.	.	.	307.944	.	28487.6	759.037	27728.6	.	144	38.298	106.193	1536.98	.	1536.98	26806.2	720.739	26085.4	.	-0.0575	1	83	2
328	1980	12	.	.	1575.79	.	.	.	9651.71	1999.32	135.355	.	312.008	254.209	.	.	.	.	312.682	1667.49	16734.2	2125.08	14609.1	.	.	.	.	1575.79	.	1575.79	15158.4	2125.08	13033.3	.	-0.0575	1	83	2
329	1981	1	16.0482	.	518.927	.	.	.	3250.92	2259.31	122.28	.	190.066	.	.	.	285.1	213.735	426.384	290.548	7793.21	1340.22	6452.99	.	16	.	16.0482	518.927	.	518.927	7258.23	1340.22	5918.01	.	0.02	1	68	2
330	1981	2	.	.	351.225	.	.	.	1209.05	293.753	.	.	34.9541	.	.	.	592.144	158.445	.	.	2993.56	750.588	2242.97	.	.	.	.	351.225	.	351.225	2642.34	750.588	1891.75	.	0.02	1	68	2
331	1981	3	.	.	518.927	.	.	.	286.007	.	.	.	.	.	.	.	36.4957	.	.	.	992.536	37.4253	955.11	.	.	.	.	518.927	.	518.927	473.609	37.4253	436.183	.	0.02	1	68	2
332	1981	4	.	.	1023.47	.	.	.	4225.08	130.756	.	.	.	.	.	.	.	.	.	.	5795.47	.	5795.47	.	.	.	.	1023.47	.	1023.47	4772	.	4772	.	0.02	1	68	2
333	1981	5	1633.9	.	385.595	.	.	.	89478.8	7969.32	.	.	1807.97	.	.	.	.	.	.	.	101582	.	101582	.	1634	.	1633.9	385.595	.	385.595	99562.2	.	99562.2	.	0.02	1	68	2
334	1981	6	244040	4876.9	.	.	9595.48	453350	9757.25	10547.4	5471.93	.	11946.1	4523.36	.	.	.	.	.	.	754347	473330	281017	.	248917	4876.9	244040	462945	462945	.	42485.1	5507.93	36977.2	.	0.02	1	68	2
335	1981	7	39565.1	.	263965	7925.15	61825.5	4.86107e+06	198461	434902	21448	.	370664	116227	.	.	.	.	.	.	6.38348e+06	4.95297e+06	1.4305e+06	.	39565	.	39565.1	5.19479e+06	4.93082e+06	263965	1.14912e+06	22150.4	1.12697e+06	.	0.02	1	68	2
336	1981	8	.	.	8.94855e+06	.	155664	328328	414691	250204	35631.3	.	208418	146351	.	.	.	.	.	.	1.04919e+07	521350	9.97051e+06	.	.	.	.	9.43255e+06	483992	8.94855e+06	1.05932e+06	37358.1	1.02196e+06	.	0.02	1	68	2
337	1981	9	5201.7	.	61780.4	.	9595.48	82214.6	212658	36896	35631.3	25604.2	26194.6	.	.	.	.	.	2210.88	10611.3	512624	167419	345205	.	5202	.	5201.7	153590	91810	61780.4	353831	75608.6	278223	.	0.02	1	68	2
338	1981	10	24958	.	20370.9	.	.	68325.2	279458	31384	39024.8	38686.3	60984.7	4517.92	.	.	.	.	17055.4	.	588396	164032	424364	.	24958	.	24958	88696.1	68325.2	20370.9	474742	95707.1	379035	.	0.02	1	68	2
339	1981	11	.	77.2314	.	.	.	.	88345.2	6013.63	.	.	4273.37	.	.	.	.	.	2771.5	.	105336	2848.73	102487	.	77	77.2314	.	.	.	.	105259	2771.5	102487	.	0.02	1	68	2
340	1981	12	.	.	.	.	.	.	68568.9	26082	1326.26	.	5781.15	1253.19	.	.	.	.	5732.5	11116.6	121163	18270.9	102892	.	.	.	.	.	.	.	121163	18270.9	102892	.	0.02	1	68	2
341	1982	1	.	.	851.856	.	.	.	7331.7	1561.1	.	.	426.384	338.925	.	.	956.123	2250.94	426.384	.	14617	3639.96	10977.1	.	.	.	.	851.856	.	851.856	13765.2	3639.96	10125.2	.	0.523021	1	112	2
342	1982	2	.	.	203.127	.	.	.	390.852	936.502	.	.	154.72	.	.	.	.	.	.	.	1859.25	1.4118	1857.84	.	.	.	.	203.127	.	203.127	1656.13	1.4118	1654.71	.	0.523021	1	112	2
343	1982	3	.	.	.	.	.	.	2513.8	2948.42	.	.	637.416	511.094	.	.	1283.03	324.681	.	.	8849.08	1607.71	7241.36	.	.	.	.	.	.	.	8849.08	1607.71	7241.36	.	0.523021	1	112	2
344	1982	4	.	.	66.428	.	.	89.1123	517.578	96.9308	.	.	12.9483	58.8758	.	.	.	.	.	.	902.456	89.6553	811.676	1.12477	.	.	.	155.54	89.1123	66.428	746.916	0.543	745.248	1.12477	0.523021	1	112	2
345	1982	5	596.917	.	106.027	.	.	.	9533.77	238.896	.	.	1069.53	.	843.323	.	.	.	.	.	12576.3	.	11732.9	843.323	597	.	596.917	106.027	.	106.027	11873.3	.	11030	843.323	0.523021	1	112	2
346	1982	6	572107	.	.	.	.	153387	6731.71	7428.64	9331.26	.	22287.7	.	.	.	.	.	3095.23	.	775506	166217	609289	.	572107	.	572107	153387	153387	.	50011.6	12829.9	37181.8	.	0.523021	1	112	2
347	1982	7	58528.9	8483.73	18567.1	8899.73	69398.8	2.32648e+06	84634.4	114294	.	.	223328	56867.5	.	.	.	.	.	.	2.97484e+06	2.41405e+06	560795	.	67013	8483.73	58528.9	2.42334e+06	2.40478e+06	18567.1	484487	788.284	483699	.	0.523021	1	112	2
348	1982	8	.	.	2.30004e+06	.	.	.	321893	828808	24633.8	47862.3	1.25609e+06	669357	.	.	.	.	.	.	5.45255e+06	72496.2	5.38005e+06	.	.	.	.	2.30004e+06	.	2.30004e+06	3.15251e+06	72496.2	3.08002e+06	.	0.523021	1	112	2
349	1982	9	6403.2	.	276411	.	31590.3	180275	396025	181221	19556	18925.1	48819.7	40225.9	.	.	.	.	.	.	1.20476e+06	250601	954155	.	6403	.	6403.2	488276	211865	276411	710076	38736.1	671340	.	0.523021	1	112	2
350	1982	10	14689.7	.	.	.	.	6846.4	237851	39544.1	.	.	5648.47	.	.	.	.	.	.	5053	311393	11978.8	299414	.	14690	.	14689.7	6846.4	6846.4	.	289857	5132.45	284724	.	0.523021	1	112	2
351	1982	11	.	.	.	.	.	.	18006.4	469.135	.	857.074	3384.71	405.982	.	.	.	.	1023.32	909.54	25328.5	2809.48	22519	.	.	.	.	.	.	.	25328.5	2809.48	22519	.	0.523021	1	112	2
352	1982	12	.	.	.	.	.	.	29227.4	4119.93	312.726	.	1973.59	1492.26	.	.	.	.	1231.78	2627.56	41416.8	4177.71	37239.1	.	.	.	.	.	.	.	41416.8	4177.71	37239.1	.	0.523021	1	112	2
353	1983	1	.	.	.	.	.	.	24946.8	3020.16	.	.	154.72	1132.92	.	.	232.08	.	1407.07	.	31087.6	1639.15	29448.5	.	.	.	.	.	.	.	31087.6	1639.15	29448.5	.	0.355	1	65	2
354	1983	2	.	.	.	.	.	.	8621.6	1123.27	.	.	814.725	192.315	.	.	239.142	363.261	483.235	493.931	12693.8	1579.57	11114.2	.	.	.	.	.	.	.	12693.8	1579.57	11114.2	.	0.355	1	65	2
355	1983	3	.	.	.	.	.	.	1047.43	497.437	.	.	288.02	430.474	.	.	107.441	.	213.192	.	2963.41	320.633	2642.78	.	.	.	.	.	.	.	2963.41	320.633	2642.78	.	0.355	1	65	2
356	1983	4	.	.	.	.	.	.	40866.8	1309.15	.	.	.	.	.	.	.	.	.	.	46249.1	.	46162.7	86.415	.	.	.	.	.	.	46249.1	.	46162.7	86.415	0.355	1	65	2
357	1983	5	517.812	.	8222.05	.	.	.	515184	88691.1	.	.	8060.34	.	.	.	.	.	.	8489.04	629445	8489.04	620956	.	518	.	517.812	8222.05	.	8222.05	620705	8489.04	612216	.	0.355	1	65	2
358	1983	6	927859	.	.	.	459867	992230	418746	315022	8908.8	.	208418	73353	.	.	.	.	.	.	3.40927e+06	1.46101e+06	1.94827e+06	.	927859	.	927859	1.4521e+06	1.4521e+06	.	1.02931e+06	8908.8	1.02041e+06	.	0.355	1	65	2
359	1983	7	46487.8	.	1.35431e+06	6894.51	26851.7	497121	168911	1.06775e+06	12318.6	72552.9	829876	582971	.	.	.	.	.	.	4.6662e+06	615739	4.05047e+06	.	46488	.	46487.8	1.88518e+06	530868	1.35431e+06	2.73454e+06	84871.5	2.64967e+06	.	0.355	1	65	2
360	1983	8	293404	.	310155	.	.	106012	143760	68816.8	7231	.	65873.4	14873.9	.	.	.	.	4863.94	.	1.01537e+06	118107	897262	.	293404	.	293404	416167	106012	310155	305799	12094.9	293704	.	0.355	1	65	2
361	1983	9	153973	.	.	.	.	76704.1	157634	50980.6	24633.8	27450.7	33759.5	3651.02	.	.	.	.	1768.7	16978.1	548379	147594	400786	.	153973	.	153973	76704.1	76704.1	.	317702	70889.5	246813	.	0.355	1	65	2
362	1983	10	1294.53	.	.	.	.	.	292630	26082	26364.4	9537.82	84200.4	9127.58	.	.	.	.	.	.	451810	35902.2	415908	.	1295	.	1294.53	.	.	.	450515	35902.2	414613	.	0.355	1	65	2
363	1983	11	1074.03	.	.	.	.	.	188924	20216.7	1326.26	.	55614.6	12642.8	.	.	.	.	2084.54	.	284284	3410.81	280873	.	1074	.	1074.03	.	.	.	283210	3410.81	279799	.	0.355	1	65	2
364	1983	12	.	.	.	.	.	.	52005.3	6453.12	.	.	2873.8	620.368	.	.	.	.	260.568	.	63659.7	260.568	63399.1	.	.	.	.	.	.	.	63659.7	260.568	63399.1	.	0.355	1	65	2
365	1984	1	.	.	565.291	.	.	.	30001.4	3928.59	.	.	775.925	620.368	.	.	.	.	.	.	37073	5.8644	37067.1	.	.	.	.	565.291	.	565.291	36507.7	5.8644	36501.8	.	0.5025	1	91	2
366	1984	2	5.13177	.	106.027	.	.	60.1931	1152.68	222.23	.	.	164.245	245.835	.	.	95.5263	.	82.908	48.4246	2203.67	287.052	1916.62	.	5	.	5.13177	166.22	60.1931	106.027	2032.32	226.859	1805.46	.	0.5025	1	91	2
367	1984	3	32.571	.	106.027	.	.	109.532	1329.89	455.466	10.5876	.	272.925	280.521	.	.	46.8729	176.033	.	96.8492	3001.09	439.874	2561.21	.	33	.	32.571	215.558	109.532	106.027	2752.96	330.342	2422.61	.	0.5025	1	91	2
368	1984	4	.	.	.	.	.	.	20929.5	1950.82	.	.	.	.	.	.	.	952.288	.	.	26073.7	952.288	24660.3	461.124	.	.	.	.	.	.	26073.7	952.288	24660.3	461.124	0.5025	1	91	2
369	1984	5	1596.34	.	.	.	.	.	235452	59920	.	.	26805.9	.	.	54252.7	.	.	.	.	378775	.	324522	54252.7	1596	.	1596.34	.	.	.	377179	.	322926	54252.7	0.5025	1	91	2
370	1984	6	47571	.	1194.26	1568.77	32331.7	124614	13183.3	28611	1692.58	.	9049.95	5753.45	.	.	.	.	.	.	265647	160225	105422	.	47571	.	47571	159708	158514	1194.26	58367.5	1711.08	56656.4	.	0.5025	1	91	2
371	1984	7	12500.6	1499	3.9971e+06	.	93700.7	1.76473e+06	165065	929954	.	.	1.19956e+06	519561	.	.	.	.	.	.	8.68385e+06	1.85993e+06	6.82393e+06	.	14000	1499	12500.6	5.85553e+06	1.85843e+06	3.9971e+06	2.81432e+06	.	2.81432e+06	.	0.5025	1	91	2
372	1984	8	249725	6002.6	148382	.	30865.7	221865	273969	67247.3	.	.	659184	101215	.	.	.	.	.	.	1.76012e+06	258734	1.50139e+06	.	255727	6002.6	249725	401113	252731	148382	1.10328e+06	.	1.10328e+06	.	0.5025	1	91	2
373	1984	9	65672.4	21825	2511.6	.	.	118989	94966.7	52171.1	12036.9	7764.06	46620.2	6736.96	.	.	201.201	.	2688.43	679.123	433694	164255	269384	55.6199	87497	21825	65672.4	121501	118989	2511.6	224696	23440.3	201200	55.6199	0.5025	1	91	2
374	1984	10	26744.1	14751.7	650.05	.	.	80335.3	273095	54636.1	1460.06	9998.64	113600	14199.3	.	.	.	.	24730.3	7579.5	628701	139388	489313	.	41496	14751.7	26744.1	80985.3	80335.3	650.05	506220	44300.8	461919	.	0.5025	1	91	2
375	1984	11	.	.	.	.	.	.	57026.5	8548.68	.	1206.23	11058.6	2808.65	.	.	.	.	947.52	1263.25	83203.9	3438.72	79765.2	.	.	.	.	.	.	.	83203.9	3438.72	79765.2	.	0.5025	1	91	2
376	1984	12	.	27.1047	166.971	.	.	.	8209.06	4218.96	.	.	10317.4	1817.08	.	.	.	.	.	1162.19	26004.5	1189.29	24815.2	.	27	27.1047	.	166.971	.	166.971	25810.5	1162.19	24648.3	.	0.5025	1	91	2
377	1985	1	.	.	.	.	.	.	.	.	.	.	.	.	.	.	.	.	.	.	67.8576	.	67.8576	.	.	.	.	.	.	.	67.8576	.	67.8576	.	-0.466528	1	119	2
383	1991	5	.	138.867	1654.23	70.5378	569.138	105.807	1428.54	73.951	.	.	1149.81	307.181	3.41312	.	.	.	.	.	5517.4	884.35	4626.22	6.82624	139	138.867	.	2399.71	745.483	1654.23	2978.82	.	2972	6.82624	0.305	2	32	3
384	1991	6	4717.93	118.175	19389.3	.	25261.5	192121	60222.7	19013.3	.	.	23702.1	6775.11	129.05	.	.	.	.	.	352139	217501	134380	258.099	4836	118.175	4717.93	236772	217383	19389.3	110531	.	110272	258.099	0.305	2	32	3
385	1991	7	709.764	.	1.1678e+06	1414.1	1984.3	19797.4	16935	34394.5	.	.	91411.9	41054.4	.	.	.	.	.	.	1.37559e+06	23195.8	1.3524e+06	.	710	.	709.764	1.191e+06	23195.8	1.1678e+06	183887	.	183887	.	0.305	2	32	3
386	1991	8	10358.3	.	1.45234e+06	.	.	96868.9	30720.7	8124.49	.	.	11874.3	8202.61	.	.	.	.	273.42	2734.2	1.6216e+06	99876.5	1.52172e+06	.	10358	.	10358.3	1.5492e+06	96868.9	1.45234e+06	62033.9	3007.62	59026.2	.	0.305	2	32	3
387	1991	9	5667.86	.	17114.8	1737.6	.	4517.77	25835.4	20402.8	176.563	.	12087.6	8197.57	33.6311	.	.	.	235.417	.	96321	6667.36	89586.3	67.2621	5668	.	5667.86	23370.2	6255.38	17114.8	67282.9	411.98	66803.6	67.2621	0.305	2	32	3
388	1992	5	19510.1	.	5233.6	88.5579	4970.67	4870.69	7228.1	1002.7	.	.	3534.92	771.311	.	.	.	.	284.957	149.977	48266.6	10382.7	37883.9	.	19510	.	19510.1	15163.5	9929.91	5233.6	13593	452.788	13140.2	.	0.1275	2	0	3
389	1992	6	1172.85	425.973	402037	.	15390.1	121488	67288.9	107553	.	.	61533	55110.3	.	9634.09	.	.	.	.	842558	137304	695620	9634.09	1599	425.973	1172.85	538914	136878	402037	302045	.	292411	9634.09	0.1275	2	0	3
390	1992	7	.	.	984007	3556.98	623.906	23120.4	37469.9	21628.7	.	.	10082.9	6776.91	.	.	.	.	.	.	1.08761e+06	27301.3	1.06031e+06	.	.	.	.	1.01131e+06	27301.3	984007	76302.6	.	76302.6	.	0.1275	2	0	3
391	1992	8	562.681	136.242	338936	4188.61	.	39093.7	50422.1	52695.4	472.907	.	16686.9	6080.24	.	.	.	.	.	.	509421	43947.7	465473	.	699	136.242	562.681	382218	43282.3	338936	126504	529.206	125975	.	0.1275	2	0	3
392	1992	9	9268.52	841.572	8760.7	868.756	1523.83	4995.35	42122	21950.1	36.782	148.88	2895.27	2443.38	42.0366	.	.	.	331.038	183.91	97056.6	8930.11	88042.5	84.0732	10110	841.572	9268.52	16148.6	7387.93	8760.7	70797.9	700.61	70013.2	84.0732	0.1275	2	0	3
393	1993	5	47329.8	2621.35	11018	.	18026.7	79620.4	7534.31	5130.75	82.8813	.	14364.7	11366.6	.	.	.	.	.	.	197322	100373	96949.4	.	49951	2621.35	47329.8	108665	97647.1	11018	38706.2	104.588	38601.6	.	0.2175	2	39	3
394	1993	6	449.7	33972.5	47347.7	.	34340	574835	94755.6	106474	.	.	169386	246448	.	.	.	.	518.06	.	1.31159e+06	643666	667920	.	34422	33972.5	449.7	656523	609175	47347.7	620641	518.06	620123	.	0.2175	2	39	3
396	1993	8	9370.61	.	2.90843e+06	6987.05	1960.88	54499	74777.3	4688.08	.	.	10491.8	507.125	.	.	.	.	.	1183.29	3.07294e+06	64630.2	3.00831e+06	.	9371	.	9370.61	2.97187e+06	63446.9	2.90843e+06	91692.7	1183.29	90509.4	.	0.2175	2	39	3
397	1993	9	14450.1	214.214	1842.84	1428.74	250.606	40004.7	144916	16027.2	120.982	734.534	5254.08	1036.99	.	.	.	.	483.928	.	227286	43252.1	184034	.	14664	214.214	14450.1	43526.9	41684.1	1842.84	169095	1353.85	167741	.	0.2175	2	39	3
398	1994	5	23011	.	2305.88	.	821.263	2106.97	8278.74	1472.61	.	.	12492.1	2718.67	657.011	.	.	.	.	.	55201	2928.23	50958.7	1314.02	23011	.	23011	5234.11	2928.23	2305.88	26955.8	.	25641.8	1314.02	0.204931	2	121	3
399	1994	6	7771.46	.	13188.8	.	6764.16	153216	18031.3	336.912	.	.	38392.9	8163.64	77.749	.	.	.	.	.	247083	159980	86947.6	155.498	7771	.	7771.46	173169	159980	13188.8	66142.8	.	65987.3	155.498	0.204931	2	121	3
400	1994	7	.	.	820041	.	5899.06	11210.5	23121.6	36434.1	.	.	127112	77298.1	.	.	.	.	.	.	1.10121e+06	17109.5	1.0841e+06	.	.	.	.	837151	17109.5	820041	264057	.	264057	.	0.204931	2	121	3
401	1994	8	177.738	.	210602	.	.	4241.8	29632.7	28461.1	.	.	78319.3	64653.2	205.248	.	.	.	359.184	.	417268	4600.98	412257	410.496	178	.	177.738	214844	4241.8	210602	202246	359.184	201477	410.496	0.204931	2	121	3
402	1994	9	.	414.623	179388	6269.91	.	6269.91	34762.6	32428.3	.	.	65328.5	43232.1	.	5966.53	.	.	.	.	374533	12954.5	355612	5966.53	415	414.623	.	191928	12539.8	179388	182190	.	176223	5966.53	0.204931	2	121	3
403	1995	5	2837.43	.	9455.3	.	4119.59	2152.92	8928.19	2790.59	.	.	4228.5	2841.1	56.822	.	.	.	.	.	38029.2	6272.52	31643	113.644	2837	.	2837.43	15727.8	6272.52	9455.3	19463.9	.	19350.3	113.644	0.232257	2	4	3
404	1995	6	8496.61	83937.4	54674.3	1240.09	41763	1.39404e+06	22541.6	75925.4	.	900.064	45223.2	198914	.	.	.	.	420.03	.	1.92855e+06	1.5223e+06	406255	.	92434	83937.4	8496.61	1.49171e+06	1.43704e+06	54674.3	344405	1320.09	343085	.	0.232257	2	4	3
405	1995	7	5504.44	.	779721	6492.61	4555.3	25970.5	62203.4	91210.7	1099.56	.	147197	134303	.	.	.	.	.	.	1.26004e+06	38117.9	1.22192e+06	.	5504	.	5504.44	816740	37018.4	779721	437794	1099.56	436695	.	0.232257	2	4	3
406	1995	8	3404.16	989.104	825022	.	.	26233.2	75757.1	49004.6	403.884	1634.77	38003.6	11251.1	.	.	.	.	807.768	.	1.03351e+06	30068.7	1.00344e+06	.	4393	989.104	3404.16	851256	26233.2	825022	177863	2846.42	175016	.	0.232257	2	4	3
407	1995	9	3882.31	940.026	3696.82	844.478	.	3659.41	96940.2	24671.5	286.033	385.918	5305.23	919.392	136.206	.	.	.	1191.8	715.083	144448	8034.1	136142	272.412	4822	940.026	3882.31	8200.7	4503.89	3696.82	131425	2590.19	128563	272.412	0.232257	2	4	3
408	1996	5	.	.	3171.85	.	.	.	41508.2	243.077	.	.	3996.75	420.711	243.077	1103.2	.	.	.	163.61	53027.3	163.61	51274.4	1589.35	.	.	.	3171.85	.	3171.85	49855.5	163.61	48102.5	1589.35	-0.3	2	118	4
409	1996	6	337117	108147	7610.4	.	36161.6	248521	5311.09	2001.28	1293.13	.	32466.9	18011.5	.	.	.	.	.	.	796956	394161	402795	.	445263	108147	337117	292293	284682	7610.4	59399.5	1331.62	58067.9	.	-0.3	2	118	4
410	1996	7	4958.74	.	23355.5	.	1940.94	95440.6	64856.5	29582.6	702.753	.	104355	9537.37	.	.	.	.	.	.	335801	98084.3	237717	.	4959	.	4958.74	120737	97381.5	23355.5	210105	702.753	209402	.	-0.3	2	118	4
411	1996	8	4601.92	3146.16	222819	5190.39	7283.29	24221.8	22791.7	57317.5	879.017	.	77674.5	52113.2	.	.	.	.	.	.	478485	40720.7	437764	.	7748	3146.16	4601.92	259515	36695.5	222819	211222	879.017	210343	.	-0.3	2	118	4
412	1996	9	10063.4	59772.8	918425	46483.7	4076.7	174314	163911	119396	.	.	72115.4	42172.7	.	.	.	.	.	.	1.61153e+06	284882	1.32665e+06	.	69836	59772.8	10063.4	1.1433e+06	224874	918425	398392	234.293	398158	.	-0.3	2	118	4
414	1996	11	.	.	56.6862	120.858	.	.	9429.82	1773.88	67.2515	1111.11	14386	1140.35	.	.	.	.	.	.	28343.2	1299.22	27044	.	.	.	.	177.544	120.858	56.6862	28165.7	1178.36	26987.3	.	-0.3	2	118	4
415	1996	12	.	.	170.058	.	.	.	5131.58	2736.84	67.2515	277.778	14421.1	2500	.	.	.	.	.	.	25480	345.029	25135	.	.	.	.	170.058	.	170.058	25309.9	345.029	24964.9	.	-0.3	2	118	4
416	1997	1	.	.	.	.	.	.	7387.61	285.088	.	.	1440.79	65.7895	114.035	.	.	.	69.0789	.	9733.74	69.0789	9436.59	228.07	.	.	.	.	.	.	9733.74	69.0789	9436.59	228.07	0.08	2	66	4
417	1997	1	.	.	.	.	.	.	2804.28	95.0292	50.4386	.	730.263	82.2368	30.7018	.	128.289	.	29.6053	.	4414.29	208.333	4144.55	61.4035	.	.	.	.	.	.	4414.29	208.333	4144.55	61.4035	0.08	2	66	4
418	1997	2	.	.	.	.	.	.	4746.16	95.0292	8.40643	.	276.316	263.158	21.9298	.	108.553	.	9.86842	42.0322	5920.87	168.86	5708.15	43.8596	.	.	.	.	.	.	5920.87	168.86	5708.15	43.8596	0.08	2	66	4
419	1997	4	.	.	.	.	.	.	10852.7	57.0175	.	.	41.6667	394.737	175.439	.	19.7368	.	.	.	15833.7	19.7368	15463.1	350.877	.	.	.	.	.	.	15833.7	19.7368	15463.1	350.877	0.08	2	66	4
420	1997	4	.	.	.	.	.	.	19682.3	988.304	.	.	157.407	1052.63	35.0877	172.515	.	.	20.4678	.	23383.5	20.4678	23120.4	242.69	.	.	.	.	.	.	23383.5	20.4678	23120.4	242.69	0.08	2	66	4
421	1997	5	.	.	42174.5	.	127.193	181.287	6411.31	1013.65	.	.	20888.9	350.877	.	.	.	.	.	.	72013.2	308.48	71704.7	.	.	.	.	42483	308.48	42174.5	29530.2	.	29530.2	.	0.08	2	66	4
422	1997	6	483041	.	6813.24	.	18345.1	360249	40954.4	13401.6	1968.06	.	76567	44281.4	.	.	.	.	.	.	1.04639e+06	380679	665714	.	483041	.	483041	385407	378594	6813.24	177946	2085.21	175860	.	0.08	2	66	4
423	1997	7	2797.16	1891.71	562769	55023.1	2031.84	.	31983.9	64364.9	490.443	992.564	31505.1	53598.5	.	.	.	.	.	.	808534	60488	748046	.	4689	1891.71	2797.16	619824	57054.9	562769	184021	1541.39	182480	.	0.08	2	66	4
424	1997	8	387.052	281.152	1.63518e+06	3873.64	1358.9	13557.8	75383.8	85282.7	984.031	.	19586.9	16166.2	.	.	.	.	.	.	1.85273e+06	20055.5	1.83267e+06	.	668	281.152	387.052	1.65397e+06	18790.3	1.63518e+06	198091	984.031	197107	.	0.08	2	66	4
425	1997	9	4451.1	2389.79	60410.7	4842.06	.	18399.8	172803	44265.8	328.01	.	5638.65	5623.03	.	.	.	.	.	.	319620	25959.7	293661	.	6841	2389.79	4451.1	83652.6	23241.9	60410.7	229127	328.01	228799	.	0.08	2	66	4
426	1997	10	71991.7	2389.79	.	4343.93	.	2895.95	133547	29753.6	.	.	43299.1	16815.2	.	.	.	.	.	.	308972	9629.67	299343	.	74381	2389.79	71991.7	7239.88	7239.88	.	227351	.	227351	.	0.08	2	66	4
427	1997	11	192.908	.	.	.	.	.	52520.2	14596.5	.	.	56811.1	8421.05	.	.	.	.	105.263	.	133021	105.263	132915	.	193	.	192.908	.	.	.	132828	105.263	132723	.	0.08	2	66	4
428	1997	12	.	.	.	.	.	.	9342.11	4561.4	.	.	28210.5	5526.32	35.0877	.	438.596	.	631.579	292.398	49283.6	1362.57	47850.9	70.1754	.	.	.	.	.	.	49283.6	1362.57	47850.9	70.1754	0.08	2	66	4
429	1997	12	.	.	.	.	.	.	13333.3	1824.56	.	.	11421.1	2368.42	.	.	175.439	.	1052.63	.	30736.8	1228.07	29508.8	.	.	.	.	.	.	.	30736.8	1228.07	29508.8	.	0.08	2	66	4
430	1998	1	.	.	.	.	.	.	11253.3	1064.33	.	.	12144.7	2335.53	35.0877	.	.	.	750	.	29390	767.544	28552.3	70.1754	.	.	.	.	.	.	29390	767.544	28552.3	70.1754	0.302604	2	65	4
431	1998	2	.	.	.	.	.	.	15213.5	810.916	.	.	1491.23	614.035	.	.	26.3158	.	.	.	21126.7	26.3158	21100.4	.	.	.	.	.	.	.	21126.7	26.3158	21100.4	.	0.302604	2	65	4
432	1998	3	.	.	.	.	.	.	15203.4	57.0175	.	.	65.7895	65.7895	8.77193	.	9.86842	.	.	.	20542.2	9.86842	20514.8	17.5439	.	.	.	.	.	.	20542.2	9.86842	20514.8	17.5439	0.302604	2	65	4
433	1998	4	.	.	21.2573	.	.	.	66338.3	2166.67	.	.	90.2778	2730.26	96.4912	.	29.6053	.	.	.	73017.3	29.6053	72794.7	192.982	.	.	.	21.2573	.	21.2573	72996.1	29.6053	72773.5	192.982	0.302604	2	65	4
434	1998	5	2700.71	.	16495.7	.	508.772	725.146	10289.5	11099.4	.	.	29146.9	9473.68	70.1754	.	.	.	.	307.018	81307.5	1540.94	79626.3	140.351	2701	.	2700.71	17729.6	1233.92	16495.7	60877.2	307.018	60429.9	140.351	0.302604	2	65	4
435	1998	6	81668	14619.9	14262.1	.	11175.1	163621	100943	30968	245.222	3152.85	56528.7	65158.9	.	.	.	.	.	.	546935	192814	354121	.	96288	14619.9	81668	189058	174796	14262.1	261589	3398.07	258191	.	0.302604	2	65	4
436	1998	7	13159.8	1124.61	125364	2975.81	8153.4	116209	34019.3	151072	7872.24	.	373041	438596	.	5946.83	.	.	.	.	1.27847e+06	136335	1.13619e+06	5946.83	14284	1124.61	13159.8	252702	127339	125364	1.01149e+06	7872.24	997666	5946.83	0.302604	2	65	4
437	1998	8	6192.83	24179	1.08013e+06	.	1358.9	5810.47	66492.4	93404.8	2296.07	2655.32	31457.7	30223.8	.	871.873	.	.	328.01	1640.05	1.34829e+06	38267.9	1.30915e+06	871.873	30372	24179	6192.83	1.0873e+06	7169.37	1.08013e+06	230620	6919.45	222828	871.873	0.302604	2	65	4
438	1998	9	23803.7	2108.64	30820.8	578.082	4068.01	966.346	122547	106579	163.655	.	9772.57	2454.83	.	.	.	.	3109.45	.	307751	11181.2	296570	.	25912	2108.64	23803.7	36433.3	5612.43	30820.8	245405	3460.14	241945	.	0.302604	2	65	4
439	1998	10	18191.4	2249.21	.	.	254.386	2895.95	74919.5	74687.5	.	.	25012.6	5254.75	.	.	.	.	3363.04	.	208726	8972.78	199753	.	20441	2249.21	18191.4	3150.34	3150.34	.	185135	3573.23	181561	.	0.302604	2	65	4
440	1998	11	868.085	.	340.117	.	.	.	11490.7	11555.6	.	.	27336.5	5263.16	140.351	.	.	.	4947.37	584.795	63437.7	5602.34	57554.7	280.702	868	.	868.085	340.117	.	340.117	62229.5	5602.34	56346.5	280.702	0.302604	2	65	4
441	1998	11	.	.	.	.	.	.	11735.8	972.788	.	.	14946	947.065	.	.	.	.	6187.49	935.373	36426.2	7333.39	29092.8	.	.	.	.	.	.	.	36426.2	7333.39	29092.8	.	0.302604	2	65	4
442	1998	12	.	.	.	.	.	.	4873.9	304.094	.	.	1355.26	16.4474	70.1754	129.386	.	.	342.105	36.5497	8320.91	448.83	7602.34	269.737	.	.	.	.	.	.	8320.91	448.83	7602.34	269.737	0.302604	2	65	4
443	1999	1	.	.	42.5146	.	.	.	5970.39	1064.33	.	.	4118.42	4835.53	105.263	.	.	.	2269.74	1092.84	20598.4	3397.66	16990.2	210.526	.	.	.	42.5146	.	42.5146	20555.9	3397.66	16947.7	210.526	0.308993	2	91	4
444	1999	2	.	.	.	.	.	.	3497.81	133.041	.	.	157.895	16.4474	4.38596	.	.	.	59.2105	.	5897.61	59.2105	5829.62	8.77193	.	.	.	.	.	.	5897.61	59.2105	5829.62	8.77193	0.308993	2	91	4
445	1999	3	.	.	127.544	.	.	.	560.855	76.0234	.	.	92.1053	16.4474	87.7193	.	.	.	.	.	1463.62	.	1288.18	175.439	.	.	.	127.544	.	127.544	1336.07	.	1160.64	175.439	0.308993	2	91	4
446	1999	4	.	.	42.5146	.	31.7982	.	39825.8	361.111	.	.	194.444	4769.74	560.507	.	.	.	53.7281	.	50790.8	85.5263	49584.2	1121.01	.	.	.	74.3129	31.7982	42.5146	50716.5	53.7281	49541.7	1121.01	0.308993	2	91	4
447	1999	5	386.433	.	7344.18	289.966	.	.	14524.4	3891.15	.	.	7432.82	2104.59	56.1224	.	.	.	.	245.535	37033.1	535.501	36385.3	112.245	386	.	386.433	7634.14	289.966	7344.18	29012.5	245.535	28654.7	112.245	0.308993	2	91	4
448	1999	6	47994.5	10683.8	13582.9	.	54859.6	2.04528e+06	15577.4	9715.45	3187.88	1050.95	57571.7	60955.1	.	.	.	.	.	.	2.32158e+06	2.11507e+06	206518	.	58678	10683.8	47994.5	2.11373e+06	2.10014e+06	13582.9	149180	4238.83	144941	.	0.308993	2	91	4
449	1999	7	10837.5	2249.21	610466	3412.77	5435.6	50357.4	53090.8	53606.2	656.02	.	129986	101215	.	.	.	.	1312.04	.	1.023e+06	63423	959576	.	13087	2249.21	10837.5	669672	59205.7	610466	340240	1968.06	338272	.	0.308993	2	91	4
450	1999	8	3354.45	1405.76	134928	.	.	3314.2	3969.02	22237.2	2385.42	2839.79	45346.8	50214.1	.	.	.	.	140.319	.	270639	10125.6	260514	.	4760	1405.76	3354.45	138242	3314.2	134928	127637	5405.61	122231	.	0.308993	2	91	4
452	1999	10	28641.9	3373.82	1714.3	916.206	.	1827.49	211215	30654.6	.	.	18437	4642.4	.	.	.	.	265.28	.	303607	6427	297180	.	32016	3373.82	28641.9	4457.99	2743.69	1714.3	267133	309.493	266823	.	0.308993	2	91	4
453	1999	11	48.3041	315.789	340.117	45.3216	.	.	32335.4	13076	.	.	32591.6	4736.84	.	258.772	.	.	.	.	83888.4	361.111	83268.5	258.772	364	315.789	48.3041	385.439	45.3216	340.117	83138.9	.	82880.1	258.772	0.308993	2	91	4
454	1999	12	.	.	.	.	.	.	5614.04	7602.34	.	.	33272.4	5789.47	210.526	.	.	.	52.6316	.	52985.9	52.6316	52512.2	421.053	.	.	.	.	.	.	52985.9	52.6316	52512.2	421.053	0.308993	2	91	4
455	2000	1	.	.	.	.	.	.	7960.53	2584.8	.	.	17894.7	10921.1	140.351	177	.	.	473.684	.	40713.5	473.684	39782.2	457.702	.	.	.	.	.	.	40713.5	473.684	39782.2	457.702	0.443368	2	72	4
457	2000	2	.	.	.	.	.	.	235.197	57.0175	75.6579	182.749	59.2105	82.2368	13.1579	.	.	.	9.86842	.	777.961	268.275	483.37	26.3158	.	.	.	.	.	.	777.961	268.275	483.37	26.3158	0.443368	2	72	4
458	2000	3	.	.	.	.	.	.	506.579	38.0117	33.6257	146.199	26.3158	65.7895	8.77193	.	.	.	.	.	1176.17	179.825	978.801	17.5439	.	.	.	.	.	.	1176.17	179.825	978.801	17.5439	0.443368	2	72	4
459	2000	4	.	.	63.7719	.	31.7982	.	33159.4	304.094	.	.	34.7222	427.632	140.127	.	.	.	.	.	35375.9	31.7982	35063.9	280.253	.	.	.	95.5702	31.7982	63.7719	35280.4	.	35000.1	280.253	0.443368	2	72	4
460	2000	5	11805.1	.	777.233	.	2906.6	.	11910.4	1216.1	.	.	17632.8	7216.4	120.273	.	.	.	.	.	55298.4	2906.6	52151.2	240.547	11805	.	11805.1	3683.84	2906.6	777.233	39809.4	.	39568.9	240.547	0.443368	2	72	4
461	2000	6	30190.1	8771.93	8676.45	.	32447.2	573457	70339.5	21333.1	.	.	251177	60418.9	.	.	.	.	.	.	1.06024e+06	614677	445567	.	38962	8771.93	30190.1	614581	605905	8676.45	406700	.	406700	.	0.443368	2	72	4
462	2000	7	9289.25	.	218024	1989.25	10871.2	228545	12370.7	69850.6	.	.	308642	334570	.	.	.	.	.	.	1.19509e+06	241593	953496	.	9289	.	9289.25	459429	241405	218024	726371	187.434	726183	.	0.443368	2	72	4
463	2000	8	1548.21	30223.8	726291	725.146	.	.	32120.5	19918.1	.	.	5166.67	2500	.	.	.	.	.	.	818962	30948.9	788014	.	31772	30223.8	1548.21	727017	725.146	726291	60173.9	.	60173.9	.	0.443368	2	72	4
464	2000	9	.	562.303	843.32	.	.	.	28329.7	85449.7	773.734	626.356	11620.7	10942.8	.	17754.5	.	.	.	.	157091	1962.39	137374	17754.5	562	562.303	.	843.32	.	843.32	155685	1400.09	136530	17754.5	0.443368	2	72	4
465	2000	10	16604.5	1096.49	679.147	.	.	.	572917	15787.6	.	.	34471.2	18917.1	.	1655.61	.	.	.	.	667245	1096.49	664493	1655.61	17701	1096.49	16604.5	679.147	.	679.147	648865	.	647209	1655.61	0.443368	2	72	4
466	2000	11	.	140.576	.	.	.	.	44677.8	5876.01	.	.	71762.9	701.38	.	129.386	.	.	70.138	.	125233	210.714	124892	129.386	141	140.576	.	.	.	.	125092	70.138	124892	129.386	0.443368	2	72	4
467	2000	12	.	.	.	.	.	.	1481.83	228.07	.	.	4723.68	4276.32	.	.	.	.	631.579	365.497	11777.2	997.076	10780.1	.	.	.	.	.	.	.	11777.2	997.076	10780.1	.	0.443368	2	72	4
468	2001	1	.	.	21.2573	.	.	.	8608.19	76.0234	.	.	526.316	263.158	.	.	.	.	98.6842	.	10155	98.6842	10056.3	.	.	.	.	21.2573	.	21.2573	10133.8	98.6842	10035.1	.	-0.3475	2	53	4
469	2001	3	.	.	.	.	.	.	924.708	.	.	.	9	22.5	.	.	.	.	.	.	3020.54	.	3020.54	.	.	.	.	.	.	.	3020.54	.	3020.54	.	-0.3475	2	53	4
470	2001	4	.	.	.	.	.	.	14005.1	57.0175	7.67544	.	20.8333	164.474	4.38596	.	.	.	7.67544	.	17027.4	15.3509	17003.3	8.77193	.	.	.	.	.	.	17027.4	15.3509	17003.3	8.77193	-0.3475	2	53	4
471	2001	5	.	.	42.5146	.	.	.	25.2193	.	.	.	27.7778	.	.	.	.	.	.	.	95.5117	.	95.5117	.	.	.	.	42.5146	.	42.5146	52.9971	.	52.9971	.	-0.3475	2	53	4
472	2001	6	41801.6	5060.73	5450.59	.	22421.8	366059	50115.3	73099.4	492.015	4217.27	68109	107540	.	.	.	.	.	.	746242	398251	347991	.	46862	5060.73	41801.6	393932	388481	5450.59	305448	4709.29	300738	.	-0.3475	2	53	4
473	2001	7	1548.21	7028.79	19985.5	3873.64	27178	100715	17009.7	121832	.	2655.32	94966.8	158851	.	.	.	.	.	.	555831	141450	414381	.	8577	7028.79	1548.21	151752	131766	19985.5	395502	2655.32	392847	.	-0.3475	2	53	4
474	2001	8	774.104	562.303	782160	.	.	.	24999.1	33300.8	.	.	140373	52715.9	.	129.386	.	.	.	.	1.03558e+06	562.303	1.03488e+06	129.386	1336	562.303	774.104	782160	.	782160	252080	.	251951	129.386	-0.3475	2	53	4
475	2001	9	1157.45	2031.84	2890.99	.	.	.	20068.9	17637.4	.	.	9055.56	2894.74	140.127	.	.	.	.	.	56110.5	2031.84	53798.4	280.253	3189	2031.84	1157.45	2890.99	.	2890.99	50030.2	.	49750	280.253	-0.3475	2	53	4
477	2001	11	.	.	.	.	.	.	10264.5	502.381	.	.	4414.92	343.226	.	.	.	.	.	50.8482	15902.9	50.8482	15852	.	.	.	.	.	.	.	15902.9	50.8482	15852	.	-0.3475	2	53	4
478	2002	1	2415.35	.	102.035	.	.	.	4221.49	425.731	67.2515	.	2052.63	315.789	.	.	.	.	15.7895	58.4795	12247.8	141.52	12106.3	.	2415	.	2415.35	102.035	.	102.035	9730.41	141.52	9588.89	.	0.161979	2	72	4
479	2002	2	.	.	.	.	.	.	1194.08	209.064	.	.	1085.53	411.184	4.38596	.	.	.	.	.	3715.64	.	3706.87	8.77193	.	.	.	.	.	.	3715.64	.	3706.87	8.77193	0.161979	2	72	4
480	2002	3	.	.	.	.	.	.	3087.72	1007.31	50.4386	.	559.211	444.079	21.9298	.	.	.	19.7368	73.0994	5776.68	143.275	5589.55	43.8596	.	.	.	.	.	.	5776.68	143.275	5589.55	43.8596	0.161979	2	72	4
481	2002	4	.	.	.	.	.	.	5147.48	2354.39	.	.	129.039	848.94	.	.	.	.	23.7703	39.6172	9103.75	63.3875	9040.36	.	.	.	.	.	.	.	9103.75	63.3875	9040.36	.	0.161979	2	72	4
482	2002	5	1161.16	.	1087.33	.	.	.	6234.95	69938.4	196.303	420.649	11278.1	103059	.	11581.9	.	.	.	.	204958	616.952	192759	11581.9	1161	.	1161.16	1087.33	.	1087.33	202709	616.952	190510	11581.9	0.161979	2	72	4
483	2002	6	17030.3	3654.97	5450.59	2905.23	32613.6	319576	43648.8	43859.6	.	.	113960	305752	.	.	.	.	.	.	890138	358749	531389	.	20685	3654.97	17030.3	360545	355094	5450.59	508908	.	508908	.	0.161979	2	72	4
484	2002	7	11611.6	9559.15	738555	11620.9	.	.	32473	207115	.	.	202101	168691	.	4140.35	.	.	.	.	1.38774e+06	21180.1	1.36242e+06	4140.35	21171	9559.15	11611.6	750176	11620.9	738555	616395	.	612254	4140.35	0.161979	2	72	4
485	2002	8	1354.68	3514.39	14035.7	.	.	.	23587.6	16597.2	.	.	38826.8	15063.6	70.1754	2070.18	.	.	.	.	115753	3514.39	110028	2210.53	4869	3514.39	1354.68	14035.7	.	14035.7	96848	.	94637.5	2210.53	0.161979	2	72	4
486	2002	9	.	4498.43	679.147	.	.	.	81680.3	69222.6	.	.	33502	18391.6	.	.	.	.	.	.	208443	4498.43	203944	.	4498	4498.43	.	679.147	.	679.147	203265	.	203265	.	0.161979	2	72	4
487	2002	10	129.017	14901	908.432	.	.	.	195400	201429	.	.	1124.61	2811.52	.	.	.	.	.	.	419516	14901	404615	.	15030	14901	129.017	908.432	.	908.432	403577	.	403577	.	0.161979	2	72	4
488	2002	10	2411.35	70.0633	.	.	.	.	34049.3	684.211	.	416.667	3342.11	1250	.	.	.	.	.	.	43157.9	486.73	42671.2	.	2481	70.0633	2411.35	.	.	.	40676.5	416.667	40259.8	.	0.161979	2	72	4
489	2002	11	192.908	.	.	.	.	.	6651.82	1175.7	.	.	27887.3	245.588	840.76	.	.	.	56.1344	.	41907.9	56.1344	40170.3	1681.52	193	.	192.908	.	.	.	41715	56.1344	39977.4	1681.52	0.161979	2	72	4
490	2003	1	24.152	.	.	.	.	.	1604.17	19.0058	.	.	394.737	32.8947	105.263	.	.	.	.	.	3700.69	.	3490.16	210.526	24	.	24.152	.	.	.	3676.54	.	3466.01	210.526	0.360556	2	122	4
491	2003	2	.	.	42.5146	.	.	.	108.553	19.0058	.	.	151.316	.	.	.	.	.	.	.	1105.01	.	1105.01	.	.	.	.	42.5146	.	42.5146	1062.5	.	1062.5	.	0.360556	2	122	4
492	2003	3	.	.	.	.	.	.	42.2149	.	.	.	59.2105	.	70.1754	.	.	.	.	.	814.876	.	674.525	140.351	.	.	.	.	.	.	814.876	.	674.525	140.351	0.360556	2	122	4
493	2003	4	193.526	.	42.5146	.	95.3947	.	1471.13	.	.	.	83.3333	.	.	.	.	.	.	.	6665.47	95.3947	6570.08	.	194	.	193.526	137.909	95.3947	42.5146	6334.04	.	6334.04	.	0.360556	2	122	4
494	2003	5	289.362	.	.	.	.	.	19054.6	608.048	.	.	3491.27	2500	140.127	.	.	.	140.319	175.399	27660.2	315.717	27064.3	280.253	289	.	289.362	.	.	.	27370.9	315.717	26774.9	280.253	0.360556	2	122	4
495	2003	5	578.723	.	850.292	.	.	.	16947.4	5625.73	.	.	8000	1315.79	560.507	.	.	.	61.4035	.	35434.5	61.4035	34252.1	1121.01	579	.	578.723	850.292	.	850.292	34005.5	61.4035	32823.1	1121.01	0.360556	2	122	4
496	2003	6	5497.87	.	425.146	.	254.386	12690.1	4304.09	836.257	.	.	5277.78	2236.84	17.5439	.	.	.	.	.	31931.2	12944.4	18951.7	35.0877	5498	.	5497.87	13369.6	12944.4	425.146	13063.7	.	13028.6	35.0877	0.360556	2	122	4
497	2003	6	16975.9	770.697	291.462	.	1307.97	52210.2	6300.98	3300.83	35.0797	.	27704.4	9170.84	20.0455	.	.	.	.	.	118288	54332.3	63915.9	40.0911	17747	770.697	16975.9	53809.6	53518.2	291.462	46732.1	43.432	46648.6	40.0911	0.360556	2	122	4
498	2003	6	187178	36184.2	857.15	.	4487.66	183893	17456.9	6897.28	.	663.2	31222	22548.8	88.4267	.	.	.	.	.	492221	225228	266817	176.853	223363	36184.2	187178	189238	188381	857.15	79621.1	663.2	78781	176.853	0.360556	2	122	4
499	2003	7	290289	23616.7	.	.	12230.1	551994	23195	40204.7	.	.	96599	64313.4	.	.	.	.	.	.	1.103e+06	587841	515163	.	313906	23616.7	290289	564224	564224	.	224874	.	224874	.	0.360556	2	122	4
500	2003	7	49542.7	3936.12	3633.73	.	1358.9	1.02845e+06	29122.6	69850.6	.	.	258488	56230.3	374.869	.	.	.	.	.	1.50155e+06	1.03375e+06	467055	749.738	53479	3936.12	49542.7	1.03345e+06	1.02981e+06	3633.73	414628	.	413879	749.738	0.360556	2	122	4
501	2003	7	16643.2	562.303	17714.4	8715.7	.	133641	13143.8	97465.9	.	.	146011	200321	.	.	.	.	.	.	634780	142919	491862	.	17206	562.303	16643.2	160071	142356	17714.4	457504	.	457504	.	0.360556	2	122	4
503	2003	9	774.104	.	4532.48	.	.	966.346	28674.8	190321	163.655	1324.83	18952.9	42433.5	.	5517.53	.	.	.	818.277	294760	3273.11	285970	5517.53	774	.	774.104	5498.82	966.346	4532.48	288487	2306.76	280663	5517.53	0.360556	2	122	4
505	2003	9	9676.3	281.152	.	916.206	3214.11	.	138010	103558	154.747	.	88141	29520.9	.	.	.	.	492.015	.	375276	5058.23	370218	.	9957	281.152	9676.3	4130.31	4130.31	.	361189	646.762	360542	.	0.360556	2	122	4
506	2003	10	16449.7	281.152	.	.	.	.	11495.5	30654.6	169.485	605.972	30538.6	10942.8	.	.	.	.	132.64	.	101458	1189.25	100269	.	16731	281.152	16449.7	.	.	.	84727	908.097	83818.9	.	0.360556	2	122	4
507	2003	11	338.129	35.0877	.	.	.	.	413.534	825.397	.	79.3651	15383.5	1052.63	70.1754	.	.	.	15.0376	.	19148.5	129.49	18878.6	140.351	373	35.0877	338.129	.	.	.	18775.3	94.4027	18540.5	140.351	0.360556	2	122	4
508	2003	12	48.3041	.	.	.	.	.	328.947	456.14	.	.	8140.35	2171.05	87.7193	.	.	.	26.3158	.	11557.1	26.3158	11355.3	175.439	48	.	48.3041	.	.	.	11508.8	26.3158	11307	175.439	0.360556	2	122	4
509	2004	1	.	.	.	.	.	.	.	.	.	.	9	22.5	.	.	.	.	.	.	31.5	.	31.5	.	.	.	.	.	.	.	31.5	.	31.5	.	0.205764	2	85	4
510	2004	2	.	.	.	.	.	.	3449.75	228.07	.	.	1370.61	65.7895	8.77193	.	.	.	19.7368	.	6297.7	19.7368	6260.42	17.5439	.	.	.	.	.	.	6297.7	19.7368	6260.42	17.5439	0.205764	2	85	4
512	2004	4	387.052	.	.	.	31.7982	.	5534.53	494.152	7.67544	.	333.333	1710.53	.	.	.	.	46.0526	.	10044.6	85.5263	9959.07	.	387	.	387.052	31.7982	31.7982	.	9625.74	53.7281	9572.02	.	0.205764	2	85	4
514	2004	6	67347.1	1686.91	679.871	.	10170	26574.5	10396	405.242	327.311	.	10364.8	701.38	.	.	.	.	.	.	130340	38758.8	91581.3	.	69034	1686.91	67347.1	37424.4	36744.5	679.871	23881.7	327.311	23554.4	.	0.205764	2	85	4
515	2004	7	108684	.	2725.3	.	5435.6	743740	39689.2	69850.6	.	.	159960	106838	.	.	.	.	.	.	1.23765e+06	749175	488478	.	108684	.	108684	751901	749175	2725.3	377068	.	377068	.	0.205764	2	85	4
516	2004	8	22449	5623.03	908.432	11620.9	5435.6	9684.11	40720.1	106400	2296.07	2655.32	407764	73802.3	.	.	.	.	656.02	.	690764	37971.1	652793	.	28072	5623.03	22449	27649.1	26740.6	908.432	635043	5607.41	629436	.	0.205764	2	85	4
518	2004	9	14178.7	.	.	.	.	1657.1	30642	15635.5	140.319	425.968	1872.59	977.22	.	.	.	.	.	.	66428.6	2281.77	64146.8	.	14179	.	14178.7	1657.1	1657.1	.	50592.7	624.673	49968.1	.	0.205764	2	85	4
519	2004	10	1253.9	.	.	.	.	.	20147.1	11118.6	345.786	1110.86	21440.5	1428.24	140.127	.	.	.	.	.	57545.6	1456.64	55808.7	280.253	1254	.	1253.9	.	.	.	56291.7	1456.64	54554.8	280.253	0.205764	2	85	4
520	2004	11	772.865	.	.	.	.	.	3146.93	361.111	25.2193	138.889	7197.37	312.5	21.9298	.	.	.	13.1579	.	12538.2	177.266	12317.1	43.8596	773	.	772.865	.	.	.	11765.4	177.266	11544.2	43.8596	0.205764	2	85	4
522	2005	1	.	.	.	.	.	.	3497.81	1140.35	100.877	.	7758.61	9605.26	420.38	.	.	.	236.842	168.129	23628.9	505.848	22282.3	840.76	.	.	.	.	.	.	23628.9	505.848	22282.3	840.76	-0.2025	2	56	4
523	2005	2	.	.	.	.	.	.	12.0614	798.246	67.2515	.	842.105	641.447	21.9298	.	.	.	69.0789	.	3713.82	136.33	3533.63	43.8596	.	.	.	.	.	.	3713.82	136.33	3533.63	43.8596	-0.2025	2	56	4
524	2005	3	.	.	.	.	.	.	1395.29	171.053	58.845	.	315.789	98.6842	76.555	.	.	.	39.4737	.	3121.13	98.3187	2869.7	153.11	.	.	.	.	.	.	3121.13	98.3187	2869.7	153.11	-0.2025	2	56	4
525	2005	4	.	.	21.2573	.	.	.	14929.8	114.035	46.0526	.	215.278	263.158	350.877	.	.	.	30.7018	.	21382.8	76.7544	20604.3	701.754	.	.	.	21.2573	.	21.2573	21361.5	76.7544	20583	701.754	-0.2025	2	56	4
526	2005	5	.	.	.	.	169.591	.	46961.3	3851.85	.	.	8703.7	2456.14	562.303	.	.	.	.	.	63454.6	169.591	62160.4	1124.61	.	.	.	169.591	169.591	.	63285	.	62160.4	1124.61	-0.2025	2	56	4
527	2005	6	107988	562.303	194.308	.	4359.91	627530	4994.68	3474.56	1368.11	451.025	101457	5412.3	.	.	.	.	.	.	858542	634272	224271	.	108550	562.303	107988	632085	631890	194.308	117908	1819.13	116089	.	-0.2025	2	56	4
528	2005	7	8128.09	843.455	3270.36	.	14676.1	639151	33400.8	97465.9	5116.96	1593.19	155093	50607.3	.	.	.	.	.	.	1.00977e+06	661615	348152	.	8972	843.455	8128.09	657098	653827	3270.36	343698	6944.44	336754	.	-0.2025	2	56	4
530	2005	9	482.269	1050.95	.	.	.	.	32698.7	67410	.	.	5034.35	6137.08	140.127	.	.	.	.	.	113514	1050.95	112183	280.253	1533	1050.95	482.269	.	.	.	111981	.	111701	280.253	-0.2025	2	56	4
531	2005	9	10837.5	1686.91	2492.86	.	.	.	208368	76023.4	.	.	14779.2	1686.91	.	.	.	.	.	.	320749	1686.91	319062	.	12524	1686.91	10837.5	2492.86	.	2492.86	305731	.	305731	.	-0.2025	2	56	4
532	2005	10	8584.39	70.0633	.	.	.	.	25580.1	12619.9	.	277.778	27697.2	4736.84	.	2070.18	.	.	.	.	82430.5	347.841	80012.5	2070.18	8654	70.0633	8584.39	.	.	.	73776	277.778	71428.1	2070.18	-0.2025	2	56	4
533	2005	11	.	.	.	.	.	.	2269.74	418.129	33.6257	.	4052.63	148.026	.	.	.	.	6.57895	73.0994	7112.94	113.304	6999.63	.	.	.	.	.	.	.	7112.94	113.304	6999.63	.	-0.2025	2	56	4
534	2005	12	.	.	.	.	.	.	5.48246	133.041	50.4386	34.7222	4453.95	98.6842	70.1754	.	.	.	118.421	36.5497	5399.12	240.132	5018.64	140.351	.	.	.	.	.	.	5399.12	240.132	5018.64	140.351	-0.2025	2	56	4
535	2006	2	.	.	.	.	.	.	283.443	.	8.40643	.	243.421	32.8947	.	.	.	.	29.6053	.	989.583	38.0117	951.572	.	.	.	.	.	.	.	989.583	38.0117	951.572	.	-0.3825	2	91	5
536	2006	3	.	.	.	.	.	.	657.346	19.0058	16.8129	.	203.947	82.2368	35.0877	.	.	.	.	.	1581.69	16.8129	1494.7	70.1754	.	.	.	.	.	.	1581.69	16.8129	1494.7	70.1754	-0.3825	2	91	5
537	2006	4	48.3041	.	.	.	.	.	1412.28	.	.	.	20.8333	.	70.1754	.	.	.	.	.	2393.7	.	2253.35	140.351	48	.	48.3041	.	.	.	2345.39	.	2205.04	140.351	-0.3825	2	91	5
538	2006	5	.	.	.	.	.	.	40199.4	221.127	.	.	5049.77	1148.16	25.5146	.	.	.	89.3012	.	48070.8	89.3012	47930.5	51.0293	.	.	.	.	.	.	48070.8	89.3012	47930.5	51.0293	-0.3825	2	91	5
539	2006	6	58057.8	140.576	339.032	.	13016.8	86292.4	2234.56	1616.66	.	.	16947.8	10842.5	.	.	.	.	.	.	189722	99449.8	90271.9	.	58198	140.576	58057.8	99648.3	99309.2	339.032	31875.1	.	31875.1	.	-0.3825	2	91	5
540	2006	7	35995.8	4498.43	.	.	11175.1	842518	9441.03	15180.4	245.222	.	48739.3	34681.4	.	.	.	.	.	.	1.00304e+06	858436	144600	.	40494	4498.43	35995.8	853693	853693	.	108850	245.222	108604	.	-0.3825	2	91	5
541	2006	7	3096.42	.	45940.7	.	4659.08	1660.13	8615.29	44555.8	1124.61	.	227920	116276	.	.	.	.	.	.	454598	7443.82	447154	.	3096	.	3096.42	52259.9	6319.22	45940.7	399242	1124.61	398117	.	-0.3825	2	91	5
542	2006	8	2322.31	2811.52	5434.63	.	.	.	25625.7	41290.7	.	.	52582.5	18917.1	281.152	.	.	.	.	.	149780	2811.52	146406	562.303	5134	2811.52	2322.31	5434.63	.	5434.63	139212	.	138650	562.303	-0.3825	2	91	5
543	2006	9	1935.26	.	388.616	.	.	.	197931	77363.3	.	.	3808.65	4209.56	.	.	.	.	.	.	286948	.	286948	.	1935	.	1935.26	388.616	.	388.616	284624	.	284624	.	-0.3825	2	91	5
544	2006	10	10450.4	.	.	.	.	.	51909.6	12281.5	.	.	5766.58	1367.98	.	.	.	.	.	.	82338.3	.	82338.3	.	10450	.	10450.4	.	.	.	71887.9	.	71887.9	.	-0.3825	2	91	5
545	2006	11	.	.	.	.	.	.	3135.96	1121.35	.	.	4085.53	131.579	.	.	32.8947	.	39.4737	.	8607.46	74.5614	8532.89	.	.	.	.	.	.	.	8607.46	74.5614	8532.89	.	-0.3825	2	91	5
546	2006	12	.	17.5439	.	.	.	.	520.833	228.07	.	.	5508.77	674.342	187.135	.	.	.	6.57895	.	7482.46	24.1228	7084.06	374.269	18	17.5439	.	.	.	.	7464.91	6.57895	7084.06	374.269	-0.3825	2	91	5
547	2007	1	.	.	85.0292	.	.	.	500.548	.	.	36.5497	3342.11	115.132	135.965	.	.	.	9.86842	.	4521.98	46.4181	4203.63	271.93	.	.	.	85.0292	.	85.0292	4436.95	46.4181	4118.6	271.93	0.0405556	2	43	5
548	2007	2	.	.	63.7719	.	.	.	2173.06	57.0175	.	.	1118.42	16.4474	100.877	.	.	.	29.6053	42.0322	4801.53	71.6374	4528.14	201.754	.	.	.	63.7719	.	63.7719	4737.76	71.6374	4464.36	201.754	0.0405556	2	43	5
549	2007	3	.	.	.	.	.	.	651.316	19.0058	.	.	289.474	98.6842	105.263	.	.	.	.	.	1789.47	.	1578.95	210.526	.	.	.	.	.	.	1789.47	.	1578.95	210.526	0.0405556	2	43	5
550	2007	4	.	.	21.2573	.	.	.	.	.	.	.	9.5	45	.	.	.	.	.	.	75.7573	.	75.7573	.	.	.	.	21.2573	.	21.2573	54.5	.	54.5	.	0.0405556	2	43	5
551	2007	5	.	.	.	.	.	.	8.40643	.	.	.	.	.	.	.	.	.	.	.	8.40643	.	8.40643	.	.	.	.	.	.	.	8.40643	.	8.40643	.	0.0405556	2	43	5
552	2007	6	10031.2	210.19	170.058	.	3052.63	61274.9	3396.2	152.047	.	.	9361.11	3421.05	.	.	.	.	.	.	91174.6	64537.7	26636.9	.	10241	210.19	10031.2	64497.5	64327.5	170.058	16435.7	.	16435.7	.	0.0405556	2	43	5
553	2007	6	.	.	1362.65	.	6115.05	403827	22632.7	51169.6	.	.	147792	231950	.	.	.	.	.	.	865037	409942	455094	.	.	.	.	411305	409942	1362.65	453732	.	453732	.	0.0405556	2	43	5
554	2007	7	.	.	340.117	.	.	.	.	.	.	.	.	.	.	.	.	.	.	.	340.117	.	340.117	.	.	.	.	340.117	.	340.117	.	.	.	.	0.0405556	2	43	5
555	2007	8	.	.	35126.7	.	.	.	46995.9	68506.3	.	.	2739.28	2980.87	.	1379.38	.	.	.	.	158056	.	156677	1379.38	.	.	.	35126.7	.	35126.7	122930	.	121550	1379.38	0.0405556	2	43	5
556	2007	9	3767.72	35.0877	226.624	.	.	483.173	15149.1	45589.7	81.8277	331.207	2813.31	526.035	.	940.989	.	.	81.8277	.	70151.3	1013.12	68197.2	940.989	3803	35.0877	3767.72	709.797	483.173	226.624	65638.7	494.863	64202.9	940.989	0.0405556	2	43	5
557	2007	10	1736.17	70.0633	.	.	.	.	23596.5	4764.13	179.337	.	4526.32	701.754	23.3918	.	.	.	561.404	194.932	36657.6	1005.74	35605.1	46.7836	1806	70.0633	1736.17	.	.	.	34851.4	935.673	33868.9	46.7836	0.0405556	2	43	5
558	2007	11	386.433	.	.	.	.	.	7741.23	912.281	168.129	69.4444	6026.32	361.842	8.77193	.	.	.	197.368	.	16424.4	464.181	15942.7	17.5439	386	.	386.433	.	.	.	16038	464.181	15556.3	17.5439	0.0405556	2	43	5
559	2007	12	.	.	.	.	.	.	2288.01	354.776	44.8343	.	3149.12	526.316	.	.	.	.	78.9474	.	6781.19	123.782	6657.41	.	.	.	.	.	.	.	6781.19	123.782	6657.41	.	0.0405556	2	43	5
560	2008	1	.	.	.	.	.	.	850.329	76.0234	25.2193	.	532.895	32.8947	21.9298	.	.	.	49.3421	84.0643	2127.38	158.626	1924.89	43.8596	.	.	.	.	.	.	2127.38	158.626	1924.89	43.8596	0.336389	2	3	5
561	2008	2	.	.	.	.	.	.	1525.77	57.0175	42.0322	.	203.947	213.816	13.1579	.	.	.	29.6053	84.0643	2720.58	155.702	2538.56	26.3158	.	.	.	.	.	.	2720.58	155.702	2538.56	26.3158	0.336389	2	3	5
562	2008	4	.	.	.	.	.	.	9280.7	152.047	84.4298	.	76.3889	.	43.8596	.	.	.	.	.	10979.5	84.4298	10807.4	87.7193	.	.	.	.	.	.	10979.5	84.4298	10807.4	87.7193	0.336389	2	3	5
563	2008	4	2121.98	.	.	.	16789.5	181.287	42099.4	1672.51	.	.	4555.56	394.737	105.263	.	.	.	.	.	68632.7	16970.8	51451.4	210.526	2122	.	2121.98	16970.8	16970.8	.	49540	.	49329.4	210.526	0.336389	2	3	5
564	2008	5	135855	843.455	5781.99	.	16789.5	322481	22811.6	5777.78	1350.88	.	13000	5263.16	.	.	.	.	122.807	1228.07	532664	343050	189614	.	136699	843.455	135855	345052	339270	5781.99	50913.2	2936.05	47977.1	.	0.336389	2	3	5
565	2008	6	258.035	.	23619.2	.	.	89093.8	109212	333008	.	2811.52	645358	738023	.	.	.	.	.	.	1.94212e+06	91905.3	1.85021e+06	.	258	.	258.035	112713	89093.8	23619.2	1.82914e+06	2811.52	1.82633e+06	.	0.336389	2	3	5
567	2008	8	23223.1	.	490887	.	.	18971.8	94255.4	116687	.	.	13888.9	2294.98	.	.	.	.	.	.	760958	18971.8	741986	.	23223	.	23223.1	509859	18971.8	490887	227876	.	227876	.	0.336389	2	3	5
568	2008	9	25661.5	17543.9	39957.3	.	1593.9	3407.64	340822	50491.7	192.367	.	20537.5	412.215	219.848	.	.	.	2308.4	961.834	510178	26008	483731	439.696	43205	17543.9	25661.5	44958.9	5001.54	39957.3	422014	3462.6	418112	439.696	0.336389	2	3	5
569	2008	10	103445	.	24222.2	.	1511.79	17072.1	4045.88	486.552	.	.	2670.69	902.261	.	.	.	.	.	.	154589	18650.7	135938	.	103445	.	103445	42806.1	18583.9	24222.2	8337.96	66.8341	8271.13	.	0.336389	2	3	5
570	2008	10	72.4561	114.035	85.0292	.	.	815.789	1655.7	76.0234	8.40643	.	118.421	.	.	.	.	.	19.7368	.	3024.08	957.968	2066.11	.	186	114.035	72.4561	900.819	815.789	85.0292	1936.77	28.1433	1908.63	.	0.336389	2	3	5
571	2008	11	.	.	61.8305	.	.	.	4327.26	497.535	.	.	7956.65	861.119	280.702	.	.	.	440.127	.	14827.1	440.127	13825.6	561.404	.	.	.	61.8305	.	61.8305	14765.3	440.127	13763.8	561.404	0.336389	2	3	5
572	2008	12	.	.	.	.	.	.	2088.82	247.076	.	.	1843.05	.	35.0877	.	.	.	532.895	109.649	5067.09	642.544	4354.38	70.1754	.	.	.	.	.	.	5067.09	642.544	4354.38	70.1754	0.336389	2	3	5
573	2009	1	.	.	.	.	.	.	717.654	38.0117	16.8129	36.5497	171.053	16.4474	.	.	.	.	207.237	.	1507.86	260.599	1247.26	.	.	.	.	.	.	.	1507.86	260.599	1247.26	.	-0.460104	2	15	5
574	2009	1	.	.	13.6079	.	.	.	447.824	48.6664	5.38138	.	88.4417	21.0576	22.4614	.	.	.	151.614	26.9069	1015.95	183.903	787.122	44.9228	.	.	.	13.6079	.	13.6079	1002.34	183.903	773.514	44.9228	-0.460104	2	15	5
575	2009	2	.	.	.	.	.	.	1061.65	133.832	16.1441	.	117.922	63.1727	50.5381	.	.	.	176.883	.	1928.52	194.431	1633.01	101.076	.	.	.	.	.	.	1928.52	194.431	1633.01	101.076	-0.460104	2	15	5
576	2009	3	1.93262	.	13.6079	.	.	.	146.701	.	.	.	4.21151	.	5.61535	.	.	.	6.31727	.	330	6.31727	312.452	11.2307	2	.	1.93262	13.6079	.	13.6079	314.46	6.31727	296.912	11.2307	-0.460104	2	15	5
577	2009	4	.	.	13.6079	.	.	.	24288.5	72.9995	.	.	17.7819	126.345	16.846	.	.	.	24.5672	.	31656.7	24.5672	31598.5	33.6921	.	.	.	13.6079	.	13.6079	31643.1	24.5672	31584.8	33.6921	-0.460104	2	15	5
579	2009	6	92666.5	1439.83	52337.9	.	18640.7	308547	46441.5	6684.94	.	.	29962.2	5399.37	.	.	.	.	.	.	565060	328928	236132	.	94106	1439.83	92666.5	379526	327188	52337.9	91427.7	299.965	91127.7	.	-0.460104	2	15	5
580	2009	7	9663.08	7721.1	1.71634e+06	7439.14	67852.1	26037	146998	123226	.	2549.7	92329.3	56693.4	.	.	.	.	.	.	2.25965e+06	111599	2.14805e+06	.	17384	7721.1	9663.08	1.81766e+06	101328	1.71634e+06	424604	2549.7	422054	.	-0.460104	2	15	5
581	2009	8	4955.43	28076.7	811530	.	.	2970.58	22699.3	20969.7	83.8469	339.38	1593.09	.	.	.	.	.	.	.	894658	31470.5	863187	.	33032	28076.7	4955.43	814500	2970.58	811530	47125.2	423.227	46701.9	.	-0.460104	2	15	5
582	2009	9	4954.27	1799.37	5521.28	.	.	4331.08	238754	47741.7	209.568	424.126	4076.6	1796.3	.	.	.	.	.	.	310808	6764.14	304044	.	6754	1799.37	4954.27	9852.36	4331.08	5521.28	294202	633.695	293568	.	-0.460104	2	15	5
583	2009	10	4576.43	.	.	.	.	261.114	16153.5	1508.66	26.9069	311.184	505.381	105.288	.	.	.	.	12.6345	.	23760.6	611.839	23148.7	.	4576	.	4576.43	261.114	261.114	.	18923	350.725	18572.3	.	-0.460104	2	15	5
584	2009	11	.	.	.	.	.	.	4123.41	2216.7	75.4202	103.839	4594	541.058	183.632	.	.	.	570.57	655.828	13777.1	1405.66	12004.2	367.264	.	.	.	.	.	.	13777.1	1405.66	12004.2	367.264	-0.460104	2	15	5
585	2009	12	5.33568	.	.	.	.	.	8441.06	738.986	.	.	4203.49	261.616	69.7644	.	.	.	348.822	516.773	15572.6	865.595	14567.4	139.529	5	.	5.33568	.	.	.	15567.2	865.595	14562.1	139.529	-0.460104	2	15	5
589	2010	4	.	.	13.6079	.	61.0669	.	102.246	.	4.91343	.	.	.	.	.	.	.	.	.	764.851	65.9803	698.871	.	.	.	.	74.6748	61.0669	13.6079	690.177	4.91343	685.263	.	-1.455	2	106	5
590	2010	5	281.482	.	1032.99	.	.	.	24015	30.7859	.	.	1169.86	53.2833	14.2089	.	.	.	.	.	28190.1	.	28161.7	28.4178	281	.	281.482	1032.99	.	1032.99	26875.6	.	26847.2	28.4178	-1.455	2	106	5
591	2010	6	106757	.	7305.78	.	2821.48	9914.88	2404.91	465.214	.	.	1423.6	805.179	20.1295	.	.	.	.	.	132055	12761.5	119253	40.2589	106757	.	106757	20042.1	12736.4	7305.78	5256.03	25.1618	5190.61	40.2589	-1.455	2	106	5
592	2010	7	40934.1	3942.66	9010.1	384.2	11051.9	257176	6185.92	3222.32	.	1053.45	9595.7	2927.97	.	.	.	.	.	.	345825	273639	72186	.	44877	3942.66	40934.1	277622	268612	9010.1	23326.2	1084.43	22241.8	.	-1.455	2	106	5
593	2010	8	1883.3	3420.04	757867	.	.	3503.83	18416.3	78610.2	.	1200.91	91546.9	27338.4	.	.	.	.	.	.	984070	8124.78	975945	.	5303	3420.04	1883.3	761371	3503.83	757867	217395	1200.91	216194	.	-1.455	2	106	5
594	2010	9	335.02	30.4195	8845.99	2514.68	.	6286.7	56739.2	32954.5	.	.	2022.9	1597.02	.	.	.	.	.	.	112280	8831.8	103448	.	365	30.4195	335.02	17647.4	8801.38	8845.99	94266.7	.	94266.7	.	-1.455	2	106	5
595	2010	10	16792.2	526.52	.	300.336	.	901.009	21364.2	3148.69	167.123	920.385	5885.62	1198.92	87.1944	.	.	.	.	.	51834.7	2815.37	48844.9	174.389	17319	526.52	16792.2	1201.34	1201.34	.	33314.6	1087.51	32052.7	174.389	-1.455	2	106	5
596	2010	11	69.5505	16.8403	.	56.357	.	.	4253.01	330.87	31.3599	129.53	7940.1	286.33	43.6312	.	.	.	40.9043	181.797	14225.6	456.788	13681.6	87.2624	86	16.8403	69.5505	56.357	56.357	.	14082.9	383.591	13612	87.2624	-1.455	2	106	5
597	2010	12	18.9283	.	.	106.195	.	.	3036.24	311.733	26.2633	81.359	344.277	192.692	.	1010.56	17.1282	.	61.6616	28.547	5584.76	321.154	4253.04	1010.56	19	.	18.9283	106.195	106.195	.	5459.64	214.959	4234.11	1010.56	-1.455	2	106	5
598	2011	1	.	.	.	.	.	.	594.525	.	.	.	8.42302	21.0576	.	165.653	.	.	.	.	969.35	.	803.697	165.653	.	.	.	.	.	.	969.35	.	803.697	165.653	0.595915	2	122	5
599	2011	2	3.86523	.	.	.	.	.	347.45	.	.	.	21.0576	10.5288	.	496.958	.	.	6.31727	.	1191.28	6.31727	688.002	496.958	4	.	3.86523	.	.	.	1187.41	6.31727	684.137	496.958	0.595915	2	122	5
600	2011	3	3.86523	.	.	.	.	.	166.004	.	.	.	.	.	.	.	.	.	.	.	347.688	.	347.688	.	4	.	3.86523	.	.	.	343.823	.	343.823	.	0.595915	2	122	5
601	2011	4	.	.	95.255	.	40.7113	.	1142.19	24.3332	24.5672	.	13.3365	1073.94	.	165.653	.	.	.	.	3007.09	65.2784	2776.16	165.653	.	.	.	135.966	40.7113	95.255	2871.13	24.5672	2680.91	165.653	0.595915	2	122	5
602	2011	5	318.518	.	381.02	.	.	.	4504.85	12.1666	63.8746	.	1558.05	126.345	62.7149	.	19.6537	.	4.91343	.	7595.64	88.4417	7381.77	125.43	319	.	318.518	381.02	.	381.02	6896.1	88.4417	6682.23	125.43	0.595915	2	122	5
603	2011	6	109579	180.084	1434.55	.	3727.09	7297.53	1025.13	607.551	.	.	2322.73	1051.53	36.3492	.	36.3492	.	.	.	127459	11241.1	116145	72.6984	109759	180.084	109579	12459.2	11024.6	1434.55	5240.62	36.3492	5131.57	72.6984	0.595915	2	122	5
604	2011	7	19240.8	231.014	16185.6	.	7263.48	412724	1530.62	1688.32	.	.	7490.76	3965.69	.	.	.	.	.	.	470404	420218	50185.3	.	19472	231.014	19240.8	436173	419987	16185.6	14758.9	.	14758.9	.	0.595915	2	122	5
605	2011	8	306.546	.	14255.6	706.827	495.919	24739	30191.2	50390	119.705	484.519	2057.78	2565.1	.	.	.	.	239.409	.	126848	26785.3	100063	.	307	.	306.546	40197.3	25941.7	14255.6	86344.6	843.633	85501	.	0.595915	2	122	5
606	2011	9	.	.	1139.32	662.48	.	883.307	55887.2	19632.2	299.185	151.373	67.6727	160.277	.	.	.	.	.	.	79434.6	1996.34	77438.2	.	.	.	.	2685.11	1545.79	1139.32	76749.5	450.558	76298.9	.	0.595915	2	122	5
607	2011	10	1031.32	.	.	.	.	.	23070.1	20553.9	49.1415	405.951	230.751	96.1463	.	1512.7	.	.	.	.	47245.2	455.093	45277.4	1512.7	1031	.	1031.32	.	.	.	46213.9	455.093	44246.1	1512.7	0.595915	2	122	5
608	2011	11	311.107	.	48.1458	.	.	.	6334.79	215.232	114.239	157.285	104.305	299.099	.	1025.67	.	.	7.45035	.	9423.78	278.974	8119.14	1025.67	311	.	311.107	48.1458	.	48.1458	9064.52	278.974	7759.88	1025.67	0.595915	2	122	5
609	2011	12	3.86523	.	.	.	.	.	287.787	839.495	.	.	50.5381	10.5288	.	745.438	.	.	4.21151	.	1943.03	5.38138	1192.21	745.438	4	.	3.86523	.	.	.	1939.17	5.38138	1188.35	745.438	0.595915	2	122	5
611	2012	2	.	.	.	.	.	.	54.0477	.	.	.	4.21151	.	14.0384	.	.	.	6.31727	.	114.179	6.31727	79.7847	28.0767	.	.	.	.	.	.	114.179	6.31727	79.7847	28.0767	0.456264	2	55	5
614	2012	5	780.777	.	952.55	145.063	20.3556	812.354	290.594	72.9995	.	.	697.941	.	44.9228	.	.	.	4.91343	.	3896.87	985.026	2822	89.8456	781	.	780.777	1930.32	977.773	952.55	1185.77	7.25316	1088.68	89.8456	0.456264	2	55	5
615	2012	6	44876	1493.79	1245.57	.	8850.28	178052	10590.4	1948.88	.	.	7578.69	2650.26	32.1244	.	.	.	.	.	258335	188396	69874.9	64.2488	46370	1493.79	44876	188148	186902	1245.57	23817.6	.	23753.3	64.2488	0.456264	2	55	5
616	2012	7	3757.86	39718.3	319053	6715.89	2827.17	45668	21626.2	46188	227.474	.	99697.1	26321.9	.	.	.	.	.	.	612538	95156.9	517381	.	43476	39718.3	3757.86	374264	55211.1	319053	194797	227.474	194570	.	0.456264	2	55	5
617	2012	8	5234.17	2047.26	126103	.	.	.	23858.2	14207.3	.	1266.73	1887.68	5364.98	.	.	.	.	.	.	180426	3313.99	177112	.	7281	2047.26	5234.17	126103	.	126103	47041.9	1266.73	45775.2	.	0.456264	2	55	5
618	2012	9	14758.2	.	.	1184.19	.	3552.57	128451	94849.7	401.096	3246.97	6350.69	1718.98	114.599	.	.	.	.	.	255736	8384.82	247122	229.198	14758	.	14758.2	4736.76	4736.76	.	236241	3648.07	232364	229.198	0.456264	2	55	5
619	2012	10	4184.01	115.78	.	.	.	477.574	12975.3	7309.97	354.329	1463.53	1074.54	86.6566	.	.	.	.	519.94	385.141	29655.4	3385.62	26269.8	.	4300	115.78	4184.01	477.574	477.574	.	24878	2792.27	22085.8	.	0.456264	2	55	5
620	2012	11	78.2436	.	.	.	.	.	1635.8	510.997	102.246	88.9097	859.994	200.047	70.1919	.	.	.	269.537	93.5891	4101.12	555.686	3405.05	140.384	78	.	78.2436	.	.	.	4022.88	555.686	3326.81	140.384	0.456264	2	55	5
621	2012	12	3.60697	.	.	.	.	.	3683.53	772.049	180.785	.	1934.05	314.409	.	.	.	.	683.84	393.012	8403.14	1291.26	7111.88	.	4	.	3.60697	.	.	.	8399.53	1291.26	7108.27	.	0.456264	2	55	5
622	2013	1	.	.	.	.	.	.	733.505	.	.	.	33.6921	10.5288	25.2691	579.785	.	.	25.2691	.	1474.5	25.2691	818.905	630.323	.	.	.	.	.	.	1474.5	25.2691	818.905	630.323	-0.193025	2	103	5
623	2013	2	.	.	.	.	.	.	146.701	24.3332	.	.	.	.	8.42302	.	.	.	12.6345	.	872.485	12.6345	843.004	16.846	.	.	.	.	.	.	872.485	12.6345	843.004	16.846	-0.193025	2	103	5
624	2013	3	.	.	13.6079	.	.	.	7.7211	.	.	.	.	.	2.80767	.	.	.	.	.	94.3285	.	88.7131	5.61535	.	.	.	13.6079	.	13.6079	80.7206	.	75.1053	5.61535	-0.193025	2	103	5
625	2013	4	.	.	60.0523	.	.	.	6176.83	53.6919	.	.	.	92.9283	49.5618	.	.	.	.	.	8795.71	.	8696.58	99.1235	.	.	.	60.0523	.	60.0523	8735.66	.	8636.53	99.1235	-0.193025	2	103	5
626	2013	5	.	.	6370.53	.	781.107	5121.19	5203.79	4295.19	.	.	784.698	1131.26	43.0955	635.659	.	.	.	.	24483.2	5911.27	17850.1	721.85	.	.	.	12272.8	5902.29	6370.53	12210.4	8.97824	11479.6	721.85	-0.193025	2	103	5
627	2013	6	146385	1939.51	32229.1	.	29462.1	234773	15931.7	8004.33	646.504	.	45039.8	47102.4	369.431	.	431.003	.	.	.	563731	267252	295739	738.862	148325	1939.51	146385	296465	264235	32229.1	118941	1077.51	117125	738.862	-0.193025	2	103	5
628	2013	7	1898.1	45234.8	325482	2590.41	.	2590.41	33435.1	32589.1	438.699	.	32150.4	20681.5	.	.	.	.	.	.	497759	50854.3	446904	.	47133	45234.8	1898.1	330663	5180.83	325482	119963	438.699	119525	.	-0.193025	2	103	5
629	2013	8	1281.29	6049.68	66159.8	.	.	.	65903.2	43692.2	.	1098.77	91151.8	13960.8	155.12	.	.	.	.	.	290655	7213.09	283132	310.24	7331	6049.68	1281.29	66159.8	.	66159.8	217164	1163.4	215690	310.24	-0.193025	2	103	5
630	2013	9	10360.4	5282.48	37176.1	1495.5	.	2990.99	73587.6	45781.5	.	.	30935.1	17367.1	144.725	.	.	.	.	.	228884	9768.97	218826	289.451	15643	5282.48	10360.4	41662.6	4486.49	37176.1	171579	.	171289	289.451	-0.193025	2	103	5
631	2013	10	825.904	4079.53	465.226	.	.	991.885	25457.9	6863.2	.	379.956	9358.91	1979.77	47.9944	.	.	.	.	.	51666.1	5451.37	46118.8	95.9889	4905	4079.53	825.904	1457.11	991.885	465.226	45303.6	379.956	44827.7	95.9889	-0.193025	2	103	5
632	2013	11	16.1725	.	.	.	.	1942.27	7542.49	1425.37	.	186.004	14596.6	88.1069	375.923	.	.	.	70.4855	.	27543.5	2198.76	24592.9	751.846	16	.	16.1725	1942.27	1942.27	.	25585	256.489	24576.7	751.846	-0.193025	2	103	5
633	2013	12	.	.	.	.	.	.	3429.49	781.022	38.3836	.	14038.4	1051.38	340.446	1181.55	.	.	60.0786	.	21474.8	98.4622	19513.9	1862.44	.	.	.	.	.	.	21474.8	98.4622	19513.9	1862.44	-0.193025	2	103	5
634	2014	1	.	.	.	.	.	.	1943.04	182.682	.	.	1309.89	90.337	150.562	177.663	13.5506	.	40.6517	173.146	4672.36	227.348	3966.23	478.786	.	.	.	.	.	.	4672.36	227.348	3966.23	478.786	0.61	2	7	5
635	2014	2	.	.	.	.	.	.	513.453	60.8329	5.38138	.	619.092	326.392	8.42302	.	.	.	6.31727	26.9069	1864.88	38.6055	1809.43	16.846	.	.	.	.	.	.	1864.88	38.6055	1809.43	16.846	0.61	2	7	5
636	2014	3	.	.	25.6317	.	.	.	1907.16	114.585	10.1363	.	253.849	158.656	68.7507	.	.	.	23.7983	.	3760.6	33.9347	3589.16	137.501	.	.	.	25.6317	.	25.6317	3734.97	33.9347	3563.53	137.501	0.61	2	7	5
637	2014	4	38.8075	.	68.3126	.	.	.	10769.7	732.927	.	.	1606.8	.	98.6633	.	.	.	.	.	14076.3	.	13879	197.327	39	.	38.8075	68.3126	.	68.3126	13969.2	.	13771.9	197.327	0.61	2	7	5
638	2014	5	4682.55	10.3757	3215.66	.	1374.35	3700.04	4844.45	638.906	.	.	5236.1	394.928	10.5314	.	.	.	.	.	24686.2	5097.93	19567.2	21.0628	4693	10.3757	4682.55	8290.05	5074.39	3215.66	11703.3	13.1643	11669	21.0628	0.61	2	7	5
639	2014	6	136123	28945.1	15431.6	.	14689.6	628109	31622.5	7525.72	.	.	49954.4	30392.4	.	.	.	.	.	.	944916	671743	273173	.	165068	28945.1	136123	658230	642798	15431.6	121618	.	121618	.	0.61	2	7	5
640	2014	7	15155	19492.1	754105	10436.2	7322.17	41744.8	46104.4	77901.2	1413.94	1430.77	178572	68171.9	.	.	.	.	1060.45	1767.42	1.22814e+06	84836.2	1.14331e+06	.	34647	19492.1	15155	813608	59503.2	754105	379890	5840.91	374049	.	0.61	2	7	5
641	2014	8	518.823	973.578	188136	.	.	3245.26	34878.4	26401.8	.	.	895.064	1177.72	.	.	.	.	.	.	256833	4218.84	252614	.	1492	973.578	518.823	191381	3245.26	188136	63960.1	.	63960.1	.	0.61	2	7	5
642	2014	9	2661.09	.	1171.07	.	.	.	36719.3	18846.7	84.5685	.	9028.69	2355.84	144.975	.	.	.	.	.	71592.1	84.5685	71217.6	289.949	2661	.	2661.09	1171.07	.	1171.07	67759.9	84.5685	67385.4	289.949	0.61	2	7	5
643	2014	10	682.968	174.306	7538.26	.	.	.	26734.7	3834.74	.	.	6154.36	1005.61	.	.	.	.	.	.	46455.7	174.306	46281.4	.	857	174.306	682.968	7538.26	.	7538.26	38060.2	.	38060.2	.	0.61	2	7	5
644	2014	11	81.6948	.	25.0099	.	.	.	1260.73	380.136	.	.	6194.87	77.4033	103.204	.	.	.	46.442	.	8479.1	46.442	8226.25	206.409	82	.	81.6948	25.0099	.	25.0099	8372.4	46.442	8119.55	206.409	0.61	2	7	5
645	2014	12	3.86523	.	13.6079	.	.	29.0126	902.472	97.3327	.	.	845.13	21.0576	42.1151	.	.	.	16.846	.	2128.67	45.8587	1998.58	84.2302	4	.	3.86523	42.6205	29.0126	13.6079	2082.18	16.846	1981.11	84.2302	0.61	2	7	5
646	2015	1	.	.	.	.	.	.	1107.18	170.332	5.38138	.	880.206	94.759	662.611	.	.	.	56.8554	80.7206	3382.29	142.957	2565.49	673.842	.	.	.	.	.	.	3382.29	142.957	2565.49	673.842	1.357	2	0	5
647	2015	2	.	.	.	.	.	.	884.066	72.9995	.	.	138.98	73.7015	55.2176	.	.	.	.	.	1574.05	.	1507.6	66.4483	.	.	.	.	.	.	1574.05	.	1507.6	66.4483	1.357	2	0	5
648	2015	3	.	.	13.6079	.	.	.	1307.04	85.1661	.	.	151.614	84.2302	138.044	.	.	.	6.31727	.	2089.76	6.31727	1934.17	149.275	.	.	.	13.6079	.	13.6079	2076.16	6.31727	1920.57	149.275	1.357	2	0	5
649	2015	4	.	.	122.471	.	.	.	371.315	24.3332	.	.	275.62	126.345	138.044	.	.	.	.	.	1293.97	.	1127.85	166.121	.	.	.	122.471	.	122.471	1171.5	.	1005.38	166.121	1.357	2	0	5
650	2015	5	.	.	944.262	.	.	1118.45	912.801	37.5222	.	.	1028.25	129.885	.	.	.	.	.	.	4466.68	1118.45	3317.92	30.3064	.	.	.	2062.71	1118.45	944.262	2403.97	.	2373.66	30.3064	1.357	2	0	5
651	2015	6	.	1105.25	959.426	.	478.393	52161.4	7461.84	2573.43	.	.	14711.5	3216.78	.	.	.	.	.	.	83173.9	53745	29428.9	.	1105	1105.25	.	53599.2	52639.8	959.426	28469.4	.	28469.4	.	1.357	2	0	5
652	2015	7	.	85.5998	28626.3	.	310.299	4864.92	13770.9	27078.1	.	.	22134.7	8506.48	.	.	.	.	.	.	105570	5296.49	100273	.	86	85.5998	.	33801.5	5175.22	28626.3	71682.7	35.6666	71647.1	.	1.357	2	0	5
653	2015	8	.	2820.49	61515	.	.	2649.56	50321.9	57221.9	.	.	8728.58	1442.3	.	.	.	.	.	.	185512	5470.05	180042	.	2820	2820.49	.	64164.5	2649.56	61515	118527	.	118527	.	1.357	2	0	5
654	2015	9	270.927	983.998	3179.41	1355.73	.	.	113098	93807.8	.	.	1246.4	983.998	.	.	.	.	229.6	.	216030	2569.33	213461	.	1255	983.998	270.927	4535.14	1355.73	3179.41	210240	229.6	210011	.	1.357	2	0	5
655	2015	10	5661.75	514.081	.	.	.	.	50928.7	60318.9	.	.	4270.83	296.585	.	.	.	.	237.268	659.078	123335	1410.43	121925	.	6176	514.081	5661.75	.	.	.	117159	896.347	116263	.	1.357	2	0	5
656	2015	11	225.878	13.1261	.	.	.	.	2772.89	2673.35	.	103.915	10770.4	2411.92	.	82.8264	.	.	196.892	328.153	19868.2	642.085	19064.5	161.583	239	13.1261	225.878	.	.	.	19629.2	628.959	18838.6	161.583	1.357	2	0	5
657	2015	12	7.41034	.	.	.	.	.	1096.75	46.651	.	.	1671.36	181.67	158.793	.	.	.	64.5937	.	3456.9	64.5937	3185.06	207.238	7	.	7.41034	.	.	.	3449.48	64.5937	3177.65	207.238	1.357	2	0	5
658	2016	2	1.93262	.	.	.	.	.	798.265	133.832	78.6149	.	518.016	0.935891	.	.	.	.	10.7628	53.8138	2095.83	143.191	1947.02	5.61535	2	.	1.93262	.	.	.	2093.9	143.191	1945.09	5.61535	0.202256	2	14	6
659	2016	3	1.93262	.	13.6079	.	.	.	1012.55	36.4998	14.7403	.	248.479	2.33973	.	.	.	.	1.87178	.	1636.36	16.6121	1605.71	14.0384	2	.	1.93262	13.6079	.	13.6079	1620.82	16.6121	1590.17	14.0384	0.202256	2	14	6
660	2016	4	8.33024	.	117.309	.	.	.	8317.97	104.884	139.174	.	2709.3	363.061	.	.	.	.	.	.	12268.3	139.174	12092.8	36.3061	8	.	8.33024	117.309	.	117.309	12142.7	139.174	11967.2	36.3061	0.202256	2	14	6
661	2016	5	26353.9	398.656	4554.36	294.246	10528.8	41488.7	6931.39	740.36	54.5778	.	7890.06	4698.44	280.008	.	.	.	23.7295	.	105450	52966.6	52203.1	280.008	26753	398.656	26353.9	56866	52311.7	4554.36	21831.1	256.279	21294.9	280.008	0.202256	2	14	6
662	2016	6	28083.3	438.699	71228.6	.	6361.14	217595	38678.6	93150.4	.	3290.24	137191	134900	.	.	.	.	36.5583	.	734481	228178	506303	.	28522	438.699	28083.3	295185	223956	71228.6	410775	3783.78	406991	.	0.202256	2	14	6
663	2016	7	1862.76	50805.5	1.6509e+06	.	.	.	73024.9	85019.5	.	.	73912.9	25370.6	.	.	.	.	.	.	1.96146e+06	50805.5	1.91065e+06	.	52668	50805.5	1862.76	1.6509e+06	.	1.6509e+06	257892	.	257892	.	0.202256	2	14	6
664	2016	8	3665.31	9725.93	240150	.	.	.	52805.3	111177	309.274	1142.97	6387.19	1210.2	.	.	.	.	.	.	427326	11178.2	416148	.	13391	9725.93	3665.31	240150	.	240150	173785	1452.25	172333	.	0.202256	2	14	6
665	2016	9	306.278	19963.7	1078.28	.	.	.	26984.8	14461.1	.	630.355	.	166.859	.	.	.	.	.	.	64036.3	20594	43442.3	.	20270	19963.7	306.278	1078.28	.	1078.28	42688.1	630.355	42057.7	.	0.202256	2	14	6
666	2016	10	6134.24	24326.8	.	.	.	.	61711.2	26160.2	167.694	758.615	23573	2156.06	.	.	.	.	.	.	145850	25253.1	120597	.	30461	24326.8	6134.24	.	.	.	115389	926.309	114463	.	0.202256	2	14	6
667	2016	11	574.714	.	.	.	.	.	2962.56	70.9422	85.9492	.	5392.22	61.3923	804.921	.	.	.	100.956	.	11221.5	186.905	9689.4	1345.17	575	.	574.714	.	.	.	10646.8	186.905	9114.69	1345.17	0.202256	2	14	6
668	2016	12	112.321	.	.	.	.	.	6805.01	574.521	17.8475	.	2141.71	76.4895	401.145	.	.	.	52.6928	.	13405.3	79.0391	12629.4	696.904	112	.	112.321	.	.	.	13293	79.0391	12517.1	696.904	0.202256	2	14	6
669	2017	1	.	.	.	.	.	.	5782.69	597.154	.	.	1033.54	236.237	.	.	.	.	97.4477	.	8844.38	97.4477	8743	3.93728	.	.	.	.	.	.	8844.38	97.4477	8743	3.93728	0.377407	2	25	6
670	2017	4	197.206	.	1444.1	.	83.0842	.	7477.09	446.936	.	.	4308.16	85.9492	.	.	.	.	40.1096	.	15434.3	123.194	15173.6	137.519	197	.	197.206	1527.18	83.0842	1444.1	13709.9	40.1096	13532.3	137.519	0.377407	2	25	6
671	2017	5	252.151	.	5774.11	.	61.0669	696.303	398.222	.	.	.	1797.81	21.0576	27.6088	.	.	.	.	.	9121.92	757.37	8334.13	30.4165	252	.	252.151	6531.48	757.37	5774.11	2338.29	.	2307.87	30.4165	0.377407	2	25	6
672	2017	6	1792.57	122.073	12865	.	1897.33	104706	2722.93	972.031	65.4252	.	17903.2	8972.59	.	.	.	.	130.85	.	152573	106921	45614.6	37.3858	1915	122.073	1792.57	119468	106603	12865	31190.8	196.276	30957.1	37.3858	0.377407	2	25	6
673	2017	7	3374.41	1485.54	341618	10745.4	9693.16	38376.5	39422.6	33474.2	.	.	57658.7	29525.1	.	.	.	.	519.94	1299.85	567986	62120.4	505865	.	4860	1485.54	3374.41	400433	58815.1	341618	162693	1819.79	160873	.	0.377407	2	25	6
674	2017	8	1409.2	57089.4	222114	.	.	.	17310.2	5102.12	.	.	573.611	3056.74	.	.	.	.	.	.	307078	57089.4	249989	.	58499	57089.4	1409.2	222114	.	222114	26465.3	.	26465.3	.	0.377407	2	25	6
675	2017	8	9357.93	15127.6	2756.66	.	.	.	77703.6	3360.94	.	.	13099	2908.5	.	.	.	.	361.947	904.867	126365	16420.2	109945	.	24485	15127.6	9357.93	2756.66	.	2756.66	99123.1	1292.67	97830.4	.	0.377407	2	25	6
676	2017	10	3138.01	5073.06	245.408	.	.	9941.21	27246.6	658.246	485.246	1402.99	5278.63	854.455	.	.	.	.	1557.01	843.906	57695.3	19404.7	38290.6	.	8211	5073.06	3138.01	10186.6	9941.21	245.408	39297.6	4390.42	34907.2	.	0.377407	2	25	6
677	2017	11	364.081	8.67101	42.0255	.	.	89.6005	2984.74	526.042	66.4778	137.291	5294.09	292.647	.	.	.	.	1677.84	361.292	13090.8	2349.12	10195.4	546.274	373	8.67101	364.081	131.626	89.6005	42.0255	12586.4	2250.85	9789.26	546.274	0.377407	2	25	6
678	2018	1	3.86523	.	.	.	.	.	1857.96	133.832	53.8138	.	1472.57	42.1151	.	.	.	.	208.47	215.255	4311.94	477.539	3834.4	.	4	.	3.86523	.	.	.	4308.08	477.539	3830.54	.	0.320575	2	73	6
679	2018	4	650.302	.	.	.	.	.	14777.7	58.9657	.	.	754.081	34.0187	.	.	.	.	.	.	17865.3	.	17865.3	.	650	.	650.302	.	.	.	17215	.	17215	.	0.320575	2	73	6
680	2018	5	47263	694.969	902.321	.	385.645	3985	348.337	134.459	.	.	1200.15	332.453	.	.	.	.	7.75723	.	55276.6	5075.22	50192.5	8.86541	47958	694.969	47263	5272.97	4370.65	902.321	2045.69	9.60419	2027.22	8.86541	0.320575	2	73	6
681	2018	6	133074	47329.4	9143.62	.	8850.28	243110	5742.97	3847.14	194.207	832.315	13881.2	9155.46	.	.	.	.	.	.	475457	300316	175141	.	180404	47329.4	133074	261104	251960	9143.62	33949.2	1026.52	32922.7	.	0.320575	2	73	6
682	2018	7	12262.1	1549.06	174768	322.721	9826.86	12005.2	11981	44471	4066.29	1371.57	180042	21783.7	.	.	.	.	.	1694.29	478645	31078.1	447567	.	13811	1549.06	12262.1	196922	22154.8	174768	267911	7374.18	260537	.	0.320575	2	73	6
683	2018	8	416.023	4904.43	3195.58	.	.	.	38043.8	29761.7	.	389.192	11135.5	6799.41	540.29	.	.	.	.	.	96248.2	5293.62	90359.3	595.234	5320	4904.43	416.023	3195.58	.	3195.58	87732.2	389.192	86747.7	595.234	0.320575	2	73	6
684	2018	10	27533.2	1169.86	.	.	.	.	143099	18488.4	.	.	3922.49	516.117	.	.	.	.	.	.	200877	1169.86	199707	.	28703	1169.86	27533.2	.	.	.	172173	.	172173	.	0.320575	2	73	6
685	2018	11	126.04	61.0364	.	.	.	.	1890.06	290.94	11.6986	.	2591.68	183.109	.	.	.	.	.	.	5370.23	72.735	5297.49	.	187	61.0364	126.04	.	.	.	5183.15	11.6986	5171.45	.	0.320575	2	73	6
686	2018	12	4.61135	.	.	.	.	.	2191.11	464.484	12.8403	.	4269.01	75.3671	.	.	.	.	361.762	390.792	8180.68	765.394	7401.89	13.3986	5	.	4.61135	.	.	.	8176.07	765.394	7397.28	13.3986	0.320575	2	73	6
687	2019	4	189.396	.	.	.	61.0669	.	1508.14	340.664	4.91343	.	155.592	42.1151	.	.	.	.	.	73.7015	2481.35	139.682	2336.05	5.61535	189	.	189.396	61.0669	61.0669	.	2230.88	78.6149	2146.65	5.61535	0.53481	2	40	6
688	2019	5	130536	12.67	1719.4	.	2572.01	.	2185.58	439.227	.	.	6058.38	1330.35	.	.	.	.	.	.	145310	2584.68	142675	50.68	130549	12.67	130536	4291.42	2572.01	1719.4	10469.7	.	10419	50.68	0.53481	2	40	6
689	2019	6	30400.7	6463.71	8810.85	.	24895.4	3985	6968.69	7877.65	.	.	62044.9	37873.3	.	.	.	.	353.484	3534.84	194151	39232.4	154919	.	36864	6463.71	30400.7	37691.2	28880.4	8810.85	119595	3888.33	115707	.	0.53481	2	40	6
690	2019	7	14933.8	15128.7	110306	.	.	243110	16670.6	30416.5	2233.38	1506.64	58779.4	5583.44	.	.	.	.	13028	26056.1	538249	301063	237186	.	30063	15128.7	14933.8	353416	243110	110306	154770	42824.1	111946	.	0.53481	2	40	6
691	2019	8	5712.76	11654.5	403101	.	.	12005.2	44675.6	41320.5	.	1250.8	6989.76	2648.75	.	.	.	.	.	.	530654	24910.5	505743	.	17367	11654.5	5712.76	415106	12005.2	403101	98180.3	1250.8	96929.5	.	0.53481	2	40	6
692	2019	9	1801.59	13147	2883.02	.	.	.	71373.9	9795.13	.	.	3390.62	1338.4	.	.	.	.	.	.	105395	13147	92248.3	.	14949	13147	1801.59	2883.02	.	2883.02	87563.7	.	87563.7	.	0.53481	2	40	6
693	2019	10	24343.5	621.417	273.8	.	.	.	47635.3	3794.41	216.554	223.616	5338.54	635.54	.	.	.	.	1143.97	706.156	86325.2	2925.84	83286.4	112.985	24965	621.417	24343.5	273.8	.	273.8	61086.4	2304.42	58669	112.985	0.53481	2	40	6
694	2019	12	.	.	.	.	.	.	5805.51	483.898	458.64	63.1461	1627.17	29.9113	78.4341	.	.	.	1435.74	398.817	11639.5	2373.63	8876.38	389.512	.	.	.	.	.	.	11639.5	2373.63	8876.38	389.512	0.53481	2	40	6
